# Supplementary material for: Genome-Wide Discovery of SSR Markers Based on Whole-Genome Resequencing Data of Dendrobium officinale
Source: Plants (Basel). 2025 Nov 25;14(23):3589. doi: 10.3390/plants14233589 (PMC12693954; doi:10.3390/plants14233589)
Supplement: Supplementary file 1 [file plants-14-03589-s001.zip › Table S1.xlsx]

## Sheet: sheet1
Table S1. SSRs identified in the Dendrobium officinale Niu2020 genome
No.	Chromosome	Typesa	Motifsb	Lengthc (bp)	Locus
					Start	End
1	Chr1	p1	(T)17	17	349	365
2	Chr1	p1	(A)10	10	5911	5920
3	Chr1	p1	(A)17	17	6272	6288
4	Chr1	p1	(T)10	10	11880	11889
5	Chr1	p1	(T)12	12	11952	11963
6	Chr1	p2	(AC)6	12	13471	13482
7	Chr1	p1	(A)12	12	26795	26806
8	Chr1	p1	(A)12	12	27068	27079
9	Chr1	p1	(A)12	12	29650	29661
10	Chr1	c	(T)10gtt(G)41tgaaggggca(G)38	102	31728	31829
11	Chr1	p1	(T)11	11	32254	32264
12	Chr1	p1	(C)19	19	36330	36348
13	Chr1	p2	(AT)25	50	40787	40836
14	Chr1	p1	(A)16	16	60821	60836
15	Chr1	p1	(A)12	12	61133	61144
16	Chr1	p1	(A)10	10	61598	61607
17	Chr1	p2	(AT)50	100	64348	64447
18	Chr1	p1	(A)11	11	64700	64710
19	Chr1	p1	(T)10	10	69994	70003
20	Chr1	p1	(T)10	10	70287	70296
21	Chr1	p1	(A)10	10	79084	79093
22	Chr1	p1	(A)10	10	86438	86447
23	Chr1	p2	(TA)6	12	86960	86971
24	Chr1	p1	(T)10	10	87138	87147
25	Chr1	p1	(T)10	10	88191	88200
26	Chr1	p1	(T)11	11	89110	89120
27	Chr1	p1	(T)10	10	94290	94299
28	Chr1	p1	(T)10	10	98779	98788
29	Chr1	p1	(G)13	13	98917	98929
30	Chr1	c	(T)12gtgggttt(G)16	36	106133	106168
31	Chr1	p3	(AAC)5	15	108149	108163
32	Chr1	p1	(A)15	15	110347	110361
33	Chr1	p1	(A)11	11	111620	111630
34	Chr1	p2	(TA)10	20	113990	114009
35	Chr1	p2	(AG)6	12	116773	116784
36	Chr1	p1	(A)14	14	120725	120738
37	Chr1	p1	(G)10	10	122302	122311
38	Chr1	p3	(TTG)5	15	126962	126976
39	Chr1	p1	(A)11	11	135620	135630
40	Chr1	p1	(T)10	10	145741	145750
41	Chr1	p2	(CT)21	42	146654	146695
42	Chr1	p3	(TAA)6	18	159521	159538
43	Chr1	p1	(T)11	11	160155	160165
44	Chr1	p1	(T)31	31	162987	163017
45	Chr1	p1	(A)14	14	166457	166470
46	Chr1	p1	(A)14	14	166624	166637
47	Chr1	p1	(A)10	10	167741	167750
48	Chr1	p1	(T)11	11	170463	170473
49	Chr1	p1	(T)10	10	176361	176370
50	Chr1	p1	(A)11	11	184757	184767
51	Chr1	p1	(A)13	13	184919	184931
52	Chr1	p1	(A)10	10	186036	186045
53	Chr1	p2	(TA)6	12	188730	188741
54	Chr1	p1	(T)12	12	192401	192412
55	Chr1	p1	(T)21	21	192769	192789
56	Chr1	p1	(T)10	10	195137	195146
57	Chr1	p2	(CT)24	48	208684	208731
58	Chr1	p1	(A)12	12	211769	211780
59	Chr1	p1	(T)11	11	216225	216235
60	Chr1	p1	(C)12	12	217648	217659
61	Chr1	p1	(C)11	11	218305	218315
62	Chr1	p1	(A)14	14	227745	227758
63	Chr1	p2	(GA)8	16	228305	228320
64	Chr1	p1	(A)16	16	236494	236509
65	Chr1	c	(A)12g(A)14	27	244400	244426
66	Chr1	p2	(GA)7	14	244986	244999
67	Chr1	p2	(GA)9	18	256907	256924
68	Chr1	p2	(GA)9	18	258441	258458
69	Chr1	p1	(T)14	14	259409	259422
70	Chr1	p1	(T)10	10	268928	268937
71	Chr1	p1	(A)16	16	269318	269333
72	Chr1	p1	(T)15	15	269665	269679
73	Chr1	p1	(T)12	12	271535	271546
74	Chr1	p1	(T)13	13	271838	271850
75	Chr1	p1	(T)12	12	272740	272751
76	Chr1	p1	(A)10	10	273747	273756
77	Chr1	p1	(T)11	11	287715	287725
78	Chr1	p1	(A)10	10	288954	288963
79	Chr1	p2	(TC)6	12	291096	291107
80	Chr1	p2	(CT)6	12	292352	292363
81	Chr1	p1	(A)14	14	292534	292547
82	Chr1	p1	(T)16	16	292656	292671
83	Chr1	p1	(A)10	10	293398	293407
84	Chr1	p1	(A)14	14	294794	294807
85	Chr1	p2	(AT)20	40	298339	298378
86	Chr1	p2	(AT)7	14	304288	304301
87	Chr1	p1	(A)11	11	314567	314577
88	Chr1	p1	(T)11	11	317442	317452
89	Chr1	p2	(TC)6	12	320833	320844
90	Chr1	p2	(CT)6	12	322083	322094
91	Chr1	p1	(A)14	14	322266	322279
92	Chr1	p1	(T)18	18	322388	322405
93	Chr1	p2	(CA)7	14	322432	322445
94	Chr1	p1	(A)11	11	323108	323118
95	Chr1	p1	(A)14	14	324431	324444
96	Chr1	p1	(A)14	14	324510	324523
97	Chr1	p2	(AT)6	12	328037	328048
98	Chr1	p1	(T)10	10	336476	336485
99	Chr1	p1	(A)11	11	337743	337753
100	Chr1	p1	(A)10	10	339394	339403
101	Chr1	p1	(T)22	22	341113	341134
102	Chr1	p1	(A)12	12	341939	341950
103	Chr1	p2	(TA)7	14	342644	342657
104	Chr1	p1	(A)11	11	345472	345482
105	Chr1	p2	(AT)6	12	350528	350539
106	Chr1	p1	(T)13	13	355225	355237
107	Chr1	p1	(T)10	10	355979	355988
108	Chr1	p1	(T)11	11	356136	356146
109	Chr1	c	(TG)12(T)41gagacatttagg(TA)40	157	369670	369826
110	Chr1	p6	(CATGCT)5	30	369859	369888
111	Chr1	p1	(T)13	13	370781	370793
112	Chr1	p1	(T)12	12	370883	370894
113	Chr1	p1	(T)12	12	372797	372808
114	Chr1	p1	(A)18	18	373157	373174
115	Chr1	p1	(T)10	10	373733	373742
116	Chr1	p1	(T)14	14	374844	374857
117	Chr1	p1	(T)12	12	375491	375502
118	Chr1	p1	(T)13	13	387949	387961
119	Chr1	p1	(T)10	10	392971	392980
120	Chr1	p1	(A)20	20	393331	393350
121	Chr1	p1	(T)10	10	393911	393920
122	Chr1	p1	(T)14	14	395020	395033
123	Chr1	p1	(T)10	10	395675	395684
124	Chr1	p2	(CT)6	12	401400	401411
125	Chr1	p1	(T)12	12	408142	408153
126	Chr1	p1	(T)10	10	410773	410782
127	Chr1	p1	(T)11	11	412425	412435
128	Chr1	p1	(A)11	11	417474	417484
129	Chr1	p1	(A)11	11	417735	417745
130	Chr1	p1	(T)13	13	420209	420221
131	Chr1	c	(A)15(T)10	25	420244	420268
132	Chr1	p3	(AAG)7	21	420296	420316
133	Chr1	p1	(A)10	10	420597	420606
134	Chr1	c	(AT)15tatctagttattatttta(ATT)6	66	432276	432341
135	Chr1	p1	(T)10	10	435923	435932
136	Chr1	p2	(AG)8	16	439368	439383
137	Chr1	p1	(A)15	15	440246	440260
138	Chr1	p1	(A)10	10	447696	447705
139	Chr1	p1	(A)10	10	450992	451001
140	Chr1	p1	(T)10	10	453449	453458
141	Chr1	p1	(T)13	13	454149	454161
142	Chr1	p1	(T)10	10	454280	454289
143	Chr1	p1	(T)11	11	457522	457532
144	Chr1	p1	(T)10	10	459196	459205
145	Chr1	p1	(A)16	16	463581	463596
146	Chr1	p1	(T)13	13	466035	466047
147	Chr1	p1	(T)11	11	468392	468402
148	Chr1	p2	(TA)22	44	471156	471199
149	Chr1	c	(T)11attgatatg(T)15	35	472060	472094
150	Chr1	p3	(TCA)6	18	477949	477966
151	Chr1	p1	(T)10	10	478464	478473
152	Chr1	p1	(A)11	11	478898	478908
153	Chr1	p1	(A)11	11	480109	480119
154	Chr1	p2	(TA)7	14	480596	480609
155	Chr1	p2	(TA)61	122	483001	483122
156	Chr1	p1	(G)16	16	485751	485766
157	Chr1	p2	(TA)23	46	489012	489057
158	Chr1	p1	(T)13	13	489097	489109
159	Chr1	p1	(A)10	10	490608	490617
160	Chr1	p1	(A)10	10	490804	490813
161	Chr1	p1	(A)10	10	492058	492067
162	Chr1	p1	(T)10	10	505642	505651
163	Chr1	p2	(TA)30	60	507385	507444
164	Chr1	p2	(TC)6	12	507763	507774
165	Chr1	p4	(TTAT)5	20	508186	508205
166	Chr1	p5	(TTATT)5	25	508351	508375
167	Chr1	p1	(A)10	10	516865	516874
168	Chr1	p1	(T)10	10	519203	519212
169	Chr1	p1	(T)11	11	519295	519305
170	Chr1	p1	(T)10	10	522930	522939
171	Chr1	p2	(CT)6	12	524203	524214
172	Chr1	p1	(T)11	11	526347	526357
173	Chr1	p1	(A)10	10	527260	527269
174	Chr1	p1	(T)16	16	537271	537286
175	Chr1	p2	(TA)10	20	540762	540781
176	Chr1	p1	(T)13	13	541674	541686
177	Chr1	p1	(A)11	11	542964	542974
178	Chr1	p2	(AT)28	56	544823	544878
179	Chr1	p1	(A)10	10	546840	546849
180	Chr1	p1	(A)10	10	548873	548882
181	Chr1	p3	(ACC)5	15	551473	551487
182	Chr1	p1	(A)10	10	554241	554250
183	Chr1	p1	(A)11	11	555917	555927
184	Chr1	p2	(GA)7	14	556428	556441
185	Chr1	p2	(CT)8	16	556558	556573
186	Chr1	p1	(A)10	10	557550	557559
187	Chr1	p1	(T)11	11	559657	559667
188	Chr1	p2	(AG)11	22	563701	563722
189	Chr1	p1	(G)12	12	566383	566394
190	Chr1	p1	(G)12	12	568008	568019
191	Chr1	p2	(AT)8	16	569446	569461
192	Chr1	p2	(AT)11	22	570368	570389
193	Chr1	c	(T)11gaaagcagc(A)19	39	576407	576445
194	Chr1	p3	(TGT)8	24	583913	583936
195	Chr1	p2	(AT)39	78	583995	584072
196	Chr1	p1	(T)10	10	584462	584471
197	Chr1	p1	(A)12	12	590416	590427
198	Chr1	p1	(T)10	10	591005	591014
199	Chr1	p1	(T)11	11	591670	591680
200	Chr1	c*	(TATT)5(TTA)10*	45	597021	597065
201	Chr1	p2	(AT)6	12	597095	597106
202	Chr1	c	(TA)47t(TA)6(AT)10a(AT)17	162	599198	599359
203	Chr1	p1	(A)10	10	606192	606201
204	Chr1	c	(AG)6aa(AG)16	46	607355	607400
205	Chr1	p2	(AT)6	12	607795	607806
206	Chr1	p1	(T)10	10	607972	607981
207	Chr1	p1	(T)11	11	608623	608633
208	Chr1	p1	(T)12	12	608774	608785
209	Chr1	p1	(A)10	10	611830	611839
210	Chr1	c	(T)13acatttaatctctttttc(T)13ccttcttcacc(T)24	79	613543	613621
211	Chr1	p1	(T)11	11	613939	613949
212	Chr1	p1	(A)10	10	615212	615221
213	Chr1	p1	(A)28	28	615334	615361
214	Chr1	p1	(A)11	11	617742	617752
215	Chr1	c	(AG)7aa(AG)16	48	618910	618957
216	Chr1	p2	(AT)7	14	619354	619367
217	Chr1	p1	(A)10	10	619845	619854
218	Chr1	p1	(T)10	10	620186	620195
219	Chr1	p1	(T)18	18	620336	620353
220	Chr1	p1	(A)10	10	621490	621499
221	Chr1	p3	(TAA)5	15	621809	621823
222	Chr1	p1	(T)15	15	622724	622738
223	Chr1	p1	(T)17	17	623367	623383
224	Chr1	p3	(TTA)11	33	630758	630790
225	Chr1	p2	(TC)6	12	635182	635193
226	Chr1	p1	(T)19	19	635767	635785
227	Chr1	p1	(T)11	11	636585	636595
228	Chr1	p1	(T)10	10	644864	644873
229	Chr1	p1	(A)11	11	647631	647641
230	Chr1	p1	(A)11	11	648529	648539
231	Chr1	p2	(AT)15	30	651333	651362
232	Chr1	p1	(T)10	10	652054	652063
233	Chr1	p1	(C)38	38	653945	653982
234	Chr1	p2	(AT)19	38	660854	660891
235	Chr1	p2	(AT)8	16	664178	664193
236	Chr1	p2	(TA)17	34	664569	664602
237	Chr1	p1	(A)11	11	665157	665167
238	Chr1	p3	(ATA)5	15	672511	672525
239	Chr1	p2	(AG)6	12	674146	674157
240	Chr1	p2	(AG)7	14	674394	674407
241	Chr1	p2	(AG)10	20	674449	674468
242	Chr1	p1	(T)12	12	676269	676280
243	Chr1	p1	(T)13	13	676498	676510
244	Chr1	p1	(G)10	10	677162	677171
245	Chr1	p1	(T)14	14	677620	677633
246	Chr1	p2	(TA)7	14	677905	677918
247	Chr1	p1	(T)11	11	678135	678145
248	Chr1	p2	(AT)17	34	678194	678227
249	Chr1	p3	(AAG)5	15	681428	681442
250	Chr1	p1	(T)10	10	682653	682662
251	Chr1	p1	(T)12	12	683013	683024
252	Chr1	p1	(C)23	23	684400	684422
253	Chr1	p1	(T)12	12	692222	692233
254	Chr1	p1	(A)17	17	693776	693792
255	Chr1	p1	(A)10	10	694979	694988
256	Chr1	p1	(A)11	11	697430	697440
257	Chr1	c	(CT)27(AT)17	88	697595	697682
258	Chr1	p1	(A)10	10	698477	698486
259	Chr1	p1	(A)16	16	698617	698632
260	Chr1	p1	(T)11	11	706396	706406
261	Chr1	p3	(AGA)6	18	707089	707106
262	Chr1	p1	(T)18	18	708746	708763
263	Chr1	p1	(T)12	12	711234	711245
264	Chr1	p1	(T)11	11	712379	712389
265	Chr1	p1	(T)15	15	712617	712631
266	Chr1	c	(A)11ctacattttaattatttg(TA)12	53	717371	717423
267	Chr1	p1	(T)10	10	720311	720320
268	Chr1	p2	(TA)40	80	721479	721558
269	Chr1	p2	(AT)10	20	722281	722300
270	Chr1	p1	(T)10	10	723118	723127
271	Chr1	p1	(T)10	10	724042	724051
272	Chr1	p3	(TTG)5	15	724831	724845
273	Chr1	p1	(T)11	11	726690	726700
274	Chr1	p1	(T)14	14	726882	726895
275	Chr1	p1	(T)11	11	728743	728753
276	Chr1	p1	(T)11	11	730475	730485
277	Chr1	p1	(T)10	10	731634	731643
278	Chr1	p1	(A)11	11	740058	740068
279	Chr1	p1	(A)10	10	744724	744733
280	Chr1	p3	(TTA)9	27	745366	745392
281	Chr1	p1	(G)11	11	753006	753016
282	Chr1	p2	(AT)24	48	754068	754115
283	Chr1	p3	(GTT)5	15	755779	755793
284	Chr1	p1	(G)14	14	759082	759095
285	Chr1	p1	(T)10	10	759468	759477
286	Chr1	c	(AT)32aa(AG)12	90	762359	762448
287	Chr1	p1	(A)11	11	764074	764084
288	Chr1	p1	(T)10	10	764212	764221
289	Chr1	p1	(A)10	10	764722	764731
290	Chr1	p1	(A)18	18	765240	765257
291	Chr1	p1	(T)20	20	765378	765397
292	Chr1	p1	(T)11	11	766354	766364
293	Chr1	p2	(TC)7	14	766687	766700
294	Chr1	c	(AT)35(AG)12	94	776599	776692
295	Chr1	p1	(A)11	11	778316	778326
296	Chr1	p1	(A)12	12	778960	778971
297	Chr1	p1	(A)10	10	779345	779354
298	Chr1	p1	(A)12	12	779479	779490
299	Chr1	p1	(T)18	18	779612	779629
300	Chr1	p1	(T)11	11	780556	780566
301	Chr1	p1	(A)10	10	780597	780606
302	Chr1	p2	(TC)7	14	780881	780894
303	Chr1	p2	(AT)6	12	790690	790701
304	Chr1	p1	(T)12	12	791985	791996
305	Chr1	p1	(T)12	12	792169	792180
306	Chr1	p1	(A)11	11	798756	798766
307	Chr1	c	(AT)12agaa(AG)32	92	798829	798920
308	Chr1	p1	(T)17	17	799780	799796
309	Chr1	p2	(TA)16	32	800564	800595
310	Chr1	p2	(GA)8	16	803616	803631
311	Chr1	p1	(A)11	11	807017	807027
312	Chr1	p1	(T)10	10	807142	807151
313	Chr1	c	(A)15c(CA)7	30	811900	811929
314	Chr1	p2	(TC)10	20	813988	814007
315	Chr1	p1	(T)10	10	814566	814575
316	Chr1	p1	(T)13	13	814695	814707
317	Chr1	p1	(T)14	14	815304	815317
318	Chr1	c	(CAA)5c(ACA)8	40	824141	824180
319	Chr1	p1	(A)11	11	829684	829694
320	Chr1	p1	(A)10	10	829933	829942
321	Chr1	p1	(A)10	10	834012	834021
322	Chr1	p1	(A)12	12	835228	835239
323	Chr1	p1	(T)10	10	836187	836196
324	Chr1	p1	(T)11	11	837929	837939
325	Chr1	p1	(T)10	10	838658	838667
326	Chr1	p1	(T)13	13	839867	839879
327	Chr1	p1	(G)14	14	841653	841666
328	Chr1	p2	(TA)6	12	850158	850169
329	Chr1	p1	(T)11	11	850730	850740
330	Chr1	p1	(T)10	10	851061	851070
331	Chr1	p1	(G)18	18	852836	852853
332	Chr1	p1	(T)10	10	860324	860333
333	Chr1	c	(ATA)8acaataatatta(AT)6	48	861202	861249
334	Chr1	p1	(A)10	10	863786	863795
335	Chr1	p1	(A)10	10	864820	864829
336	Chr1	p1	(A)12	12	864893	864904
337	Chr1	p1	(A)11	11	864950	864960
338	Chr1	p1	(A)12	12	865366	865377
339	Chr1	c	(A)29ttaagaaagcaa(T)18ctcttcc(T)11ctc(T)13cactc(T)11	109	865875	865983
340	Chr1	c	(T)16gcaagctcctttctatc(T)12gaaattcctctc(T)13acacactg(AT)10	98	866020	866117
341	Chr1	p1	(T)11	11	866644	866654
342	Chr1	p2	(AT)6	12	866681	866692
343	Chr1	p1	(T)12	12	867427	867438
344	Chr1	c	(T)10attacttc(T)33	51	869637	869687
345	Chr1	p1	(T)10	10	873081	873090
346	Chr1	p1	(T)13	13	873198	873210
347	Chr1	p1	(T)11	11	873635	873645
348	Chr1	p1	(T)10	10	874382	874391
349	Chr1	p1	(T)11	11	874484	874494
350	Chr1	c	(T)11aaaatgcccaca(T)10aa(T)11	46	874534	874579
351	Chr1	p1	(T)40	40	874669	874708
352	Chr1	p1	(T)42	42	874805	874846
353	Chr1	p1	(T)28	28	874923	874950
354	Chr1	p1	(T)42	42	875028	875069
355	Chr1	p1	(T)16	16	875163	875178
356	Chr1	c	(A)23ttaagaaagcaa(T)18ctcttcc(T)10ctctc(T)11cactc(T)10	101	888056	888156
357	Chr1	c	(T)14gcaagctcctttctatc(T)12gaaattcctctctc(T)12acacacactg(AT)11	101	888192	888292
358	Chr1	p1	(T)11	11	888816	888826
359	Chr1	p2	(AT)6	12	888853	888864
360	Chr1	p1	(T)13	13	889602	889614
361	Chr1	p3	(TCC)5	15	892508	892522
362	Chr1	p3	(AAT)6	18	893905	893922
363	Chr1	p2	(CT)7	14	894719	894732
364	Chr1	p1	(T)11	11	896338	896348
365	Chr1	p1	(A)11	11	896875	896885
366	Chr1	p2	(AG)6	12	897154	897165
367	Chr1	p1	(T)11	11	899791	899801
368	Chr1	p1	(G)11	11	900048	900058
369	Chr1	p2	(AT)23	46	901038	901083
370	Chr1	p1	(T)12	12	902706	902717
371	Chr1	p2	(AT)44	88	903162	903249
372	Chr1	c	(AT)41(GT)15	112	903747	903858
373	Chr1	p1	(T)10	10	903910	903919
374	Chr1	p2	(TA)13	26	904458	904483
375	Chr1	c	(C)71(T)145	216	906676	906891
376	Chr1	p2	(TA)50	100	908022	908121
377	Chr1	p1	(A)11	11	909133	909143
378	Chr1	p1	(A)11	11	910062	910072
379	Chr1	p2	(AG)14	28	912281	912308
380	Chr1	p3	(TGT)6	18	921948	921965
381	Chr1	p1	(T)10	10	922123	922132
382	Chr1	c	(AT)9gcttccctttgtgaataac(T)10	47	922251	922297
383	Chr1	p1	(A)12	12	923947	923958
384	Chr1	p1	(T)15	15	924290	924304
385	Chr1	p1	(A)11	11	924714	924724
386	Chr1	p3	(ACA)5	15	925509	925523
387	Chr1	p2	(AT)54	108	927130	927237
388	Chr1	p1	(T)12	12	931254	931265
389	Chr1	p1	(T)14	14	935681	935694
390	Chr1	p1	(A)10	10	942866	942875
391	Chr1	p1	(A)11	11	942962	942972
392	Chr1	p1	(A)11	11	943943	943953
393	Chr1	p3	(GAG)6	18	944761	944778
394	Chr1	p1	(T)22	22	945346	945367
395	Chr1	p1	(A)10	10	948142	948151
396	Chr1	p1	(A)10	10	951640	951649
397	Chr1	p1	(A)11	11	951689	951699
398	Chr1	p1	(A)10	10	952418	952427
399	Chr1	p1	(A)23	23	952867	952889
400	Chr1	p1	(T)25	25	953469	953493
401	Chr1	p1	(A)10	10	960659	960668
402	Chr1	p1	(T)13	13	961495	961507
403	Chr1	p1	(T)12	12	961934	961945
404	Chr1	p1	(A)14	14	962245	962258
405	Chr1	p1	(T)10	10	963458	963467
406	Chr1	p1	(A)11	11	968188	968198
407	Chr1	p1	(T)10	10	976039	976048
408	Chr1	p1	(T)17	17	979907	979923
409	Chr1	c	(TA)41t(TA)51	185	980284	980468
410	Chr1	p1	(T)10	10	983561	983570
411	Chr1	p1	(A)11	11	983639	983649
412	Chr1	c	(T)12a(T)10	23	985072	985094
413	Chr1	p1	(A)13	13	985825	985837
414	Chr1	p1	(T)12	12	985973	985984
415	Chr1	p1	(A)12	12	986277	986288
416	Chr1	p1	(T)10	10	988797	988806
417	Chr1	p1	(T)10	10	989170	989179
418	Chr1	c	(GA)9c(AG)8	35	990601	990635
419	Chr1	p3	(TTA)6	18	990837	990854
420	Chr1	p1	(T)11	11	995443	995453
421	Chr1	p2	(TC)6	12	998262	998273
422	Chr1	p3	(GAA)5	15	998589	998603
423	Chr1	p3	(GAA)5	15	998711	998725
424	Chr1	p1	(C)23	23	1000070	1000092
425	Chr1	p3	(TCA)5	15	1001133	1001147
426	Chr1	p1	(A)12	12	1001621	1001632
427	Chr1	p1	(A)11	11	1002395	1002405
428	Chr1	c	(TA)7t(TA)48	111	1004847	1004957
429	Chr1	p1	(T)10	10	1005101	1005110
430	Chr1	p1	(G)15	15	1009943	1009957
431	Chr1	p2	(AT)12	24	1013351	1013374
432	Chr1	p3	(TGT)6	18	1015756	1015773
433	Chr1	p2	(AT)6	12	1019925	1019936
434	Chr1	p1	(G)10	10	1022625	1022634
435	Chr1	p1	(A)11	11	1032847	1032857
436	Chr1	p1	(A)10	10	1036112	1036121
437	Chr1	p1	(T)11	11	1044259	1044269
438	Chr1	p1	(A)15	15	1044466	1044480
439	Chr1	p1	(A)10	10	1044676	1044685
440	Chr1	p2	(AT)13	26	1044967	1044992
441	Chr1	p2	(CA)6	12	1057369	1057380
442	Chr1	p1	(A)11	11	1058313	1058323
443	Chr1	p1	(A)10	10	1059011	1059020
444	Chr1	p1	(G)24	24	1069619	1069642
445	Chr1	p1	(T)10	10	1071522	1071531
446	Chr1	p1	(A)10	10	1072019	1072028
447	Chr1	p1	(T)11	11	1072096	1072106
448	Chr1	p1	(T)10	10	1072914	1072923
449	Chr1	p1	(T)10	10	1074662	1074671
450	Chr1	p2	(TA)22	44	1079348	1079391
451	Chr1	p1	(A)11	11	1080441	1080451
452	Chr1	c	(AT)23(GT)12	70	1081035	1081104
453	Chr1	p1	(A)14	14	1085368	1085381
454	Chr1	p1	(A)12	12	1085677	1085688
455	Chr1	p1	(T)10	10	1085872	1085881
456	Chr1	c	(AT)23(AG)30	106	1088302	1088407
457	Chr1	c	(AT)9aaatata(AT)48	121	1088593	1088713
458	Chr1	p4	(ACAT)6	24	1094570	1094593
459	Chr1	p1	(A)12	12	1095922	1095933
460	Chr1	p1	(A)19	19	1096667	1096685
461	Chr1	p1	(T)14	14	1098236	1098249
462	Chr1	p1	(A)11	11	1098746	1098756
463	Chr1	p1	(T)11	11	1098825	1098835
464	Chr1	p1	(T)10	10	1099121	1099130
465	Chr1	p1	(T)13	13	1099688	1099700
466	Chr1	p1	(A)14	14	1100746	1100759
467	Chr1	p1	(A)10	10	1100866	1100875
468	Chr1	p2	(TA)23	46	1106202	1106247
469	Chr1	p1	(T)10	10	1106353	1106362
470	Chr1	p1	(A)11	11	1107297	1107307
471	Chr1	c	(AT)7(GT)9	32	1107896	1107927
472	Chr1	p1	(A)17	17	1112186	1112202
473	Chr1	p1	(T)10	10	1113004	1113013
474	Chr1	c	(AT)20(AG)23	86	1115116	1115201
475	Chr1	p2	(AT)50	100	1115286	1115385
476	Chr1	p4	(ACAT)5	20	1121238	1121257
477	Chr1	p1	(A)11	11	1122548	1122558
478	Chr1	p1	(T)17	17	1126206	1126222
479	Chr1	p2	(TA)38	76	1139039	1139114
480	Chr1	p1	(A)11	11	1143861	1143871
481	Chr1	p2	(AT)11	22	1152689	1152710
482	Chr1	p1	(A)11	11	1153199	1153209
483	Chr1	p1	(T)10	10	1157206	1157215
484	Chr1	p1	(T)10	10	1158467	1158476
485	Chr1	p1	(T)10	10	1159721	1159730
486	Chr1	p1	(T)14	14	1162933	1162946
487	Chr1	p1	(T)11	11	1170928	1170938
488	Chr1	p2	(GA)6	12	1173803	1173814
489	Chr1	c	(T)11actaaatagaatt(A)11	35	1175653	1175687
490	Chr1	p1	(T)10	10	1177398	1177407
491	Chr1	p1	(A)13	13	1177757	1177769
492	Chr1	p1	(C)15	15	1190805	1190819
493	Chr1	p3	(TTG)6	18	1193127	1193144
494	Chr1	p2	(TA)26	52	1194265	1194316
495	Chr1	p1	(T)10	10	1194462	1194471
496	Chr1	p1	(T)10	10	1194846	1194855
497	Chr1	p1	(A)11	11	1195642	1195652
498	Chr1	p1	(C)18	18	1196355	1196372
499	Chr1	p2	(TA)12	24	1197454	1197477
500	Chr1	p1	(T)10	10	1197905	1197914
501	Chr1	p1	(T)10	10	1202382	1202391
502	Chr1	p3	(TTG)6	18	1202442	1202459
503	Chr1	p1	(T)11	11	1203310	1203320
504	Chr1	p1	(T)10	10	1207306	1207315
505	Chr1	p3	(CTT)5	15	1207713	1207727
506	Chr1	p1	(T)11	11	1208366	1208376
507	Chr1	p1	(T)12	12	1208415	1208426
508	Chr1	p1	(A)11	11	1209444	1209454
509	Chr1	p1	(A)11	11	1224024	1224034
510	Chr1	p1	(A)15	15	1226653	1226667
511	Chr1	p3	(TCT)5	15	1227022	1227036
512	Chr1	p1	(A)12	12	1227590	1227601
513	Chr1	p1	(T)14	14	1227688	1227701
514	Chr1	p1	(T)11	11	1227742	1227752
515	Chr1	p1	(A)10	10	1228778	1228787
516	Chr1	p2	(TC)32	64	1233216	1233279
517	Chr1	p1	(T)11	11	1234701	1234711
518	Chr1	p2	(GA)7	14	1234935	1234948
519	Chr1	p1	(A)11	11	1235454	1235464
520	Chr1	p1	(A)10	10	1239126	1239135
521	Chr1	p1	(T)12	12	1239616	1239627
522	Chr1	p1	(A)14	14	1240004	1240017
523	Chr1	p1	(A)10	10	1240176	1240185
524	Chr1	p1	(A)11	11	1240384	1240394
525	Chr1	p3	(TGT)6	18	1241145	1241162
526	Chr1	p1	(T)10	10	1245095	1245104
527	Chr1	p2	(AG)16	32	1252569	1252600
528	Chr1	p1	(A)10	10	1253015	1253024
529	Chr1	p3	(TGT)6	18	1255287	1255304
530	Chr1	p2	(TA)6	12	1255694	1255705
531	Chr1	p1	(A)10	10	1257712	1257721
532	Chr1	p2	(AT)13	26	1259324	1259349
533	Chr1	p3	(AAC)6	18	1259839	1259856
534	Chr1	p1	(A)10	10	1260589	1260598
535	Chr1	p1	(A)14	14	1261198	1261211
536	Chr1	p2	(AT)6	12	1261711	1261722
537	Chr1	p1	(A)10	10	1264178	1264187
538	Chr1	p1	(A)11	11	1266778	1266788
539	Chr1	p1	(T)10	10	1268132	1268141
540	Chr1	p2	(TA)15	30	1272378	1272407
541	Chr1	p1	(A)12	12	1272808	1272819
542	Chr1	p1	(A)11	11	1272999	1273009
543	Chr1	p1	(A)10	10	1274441	1274450
544	Chr1	p1	(A)17	17	1275154	1275170
545	Chr1	p1	(A)10	10	1276014	1276023
546	Chr1	p2	(CT)7	14	1279202	1279215
547	Chr1	p2	(AG)15	30	1279913	1279942
548	Chr1	p2	(CT)12	24	1279999	1280022
549	Chr1	p1	(T)13	13	1283312	1283324
550	Chr1	p1	(T)12	12	1284576	1284587
551	Chr1	p1	(A)10	10	1285877	1285886
552	Chr1	p1	(A)12	12	1287986	1287997
553	Chr1	p2	(GA)6	12	1292881	1292892
554	Chr1	p1	(A)10	10	1293150	1293159
555	Chr1	p1	(T)10	10	1294566	1294575
556	Chr1	p1	(A)14	14	1299270	1299283
557	Chr1	p1	(T)13	13	1299830	1299842
558	Chr1	p2	(TC)10	20	1301807	1301826
559	Chr1	p1	(A)10	10	1303489	1303498
560	Chr1	p1	(T)11	11	1309748	1309758
561	Chr1	p1	(T)12	12	1312426	1312437
562	Chr1	p1	(A)15	15	1313643	1313657
563	Chr1	p1	(A)22	22	1314228	1314249
564	Chr1	p1	(A)10	10	1315376	1315385
565	Chr1	p1	(A)10	10	1316085	1316094
566	Chr1	p1	(A)10	10	1320150	1320159
567	Chr1	p1	(T)10	10	1322102	1322111
568	Chr1	p2	(AT)8	16	1322792	1322807
569	Chr1	p3	(TAA)5	15	1331447	1331461
570	Chr1	p1	(T)13	13	1332355	1332367
571	Chr1	c	(AT)18(AG)16	68	1334465	1334532
572	Chr1	p3	(ACA)6	18	1336766	1336783
573	Chr1	c	(CT)37(AT)31	136	1344524	1344659
574	Chr1	p1	(A)12	12	1347271	1347282
575	Chr1	p2	(AT)8	16	1355160	1355175
576	Chr1	p2	(AG)7	14	1367276	1367289
577	Chr1	p1	(A)10	10	1367672	1367681
578	Chr1	p1	(T)10	10	1367955	1367964
579	Chr1	p1	(A)10	10	1368017	1368026
580	Chr1	c	(T)11a(AT)42	96	1369977	1370072
581	Chr1	p1	(T)10	10	1372151	1372160
582	Chr1	p2	(TA)41	82	1372379	1372460
583	Chr1	p2	(AT)19	38	1374686	1374723
584	Chr1	p1	(A)10	10	1377499	1377508
585	Chr1	p1	(T)12	12	1377864	1377875
586	Chr1	p1	(A)12	12	1378277	1378288
587	Chr1	p1	(T)12	12	1378340	1378351
588	Chr1	p2	(TA)24	48	1378965	1379012
589	Chr1	p1	(A)10	10	1381575	1381584
590	Chr1	p1	(G)10	10	1383047	1383056
591	Chr1	p1	(T)14	14	1386613	1386626
592	Chr1	c*	(C)21(CA)7*tatatac(AT)13	67	1386786	1386852
593	Chr1	p1	(T)10	10	1393262	1393271
594	Chr1	p2	(AT)22	44	1395352	1395395
595	Chr1	p2	(AG)8	16	1398040	1398055
596	Chr1	p1	(A)10	10	1403285	1403294
597	Chr1	p2	(TA)43	86	1407100	1407185
598	Chr1	p1	(A)17	17	1408873	1408889
599	Chr1	c	(T)14ga(T)16	32	1411100	1411131
600	Chr1	p1	(T)14	14	1416949	1416962
601	Chr1	p1	(A)12	12	1423937	1423948
602	Chr1	c	(AT)31g(TA)14tg(TA)15tg(TA)31tg(TA)8	205	1424472	1424676
603	Chr1	p1	(G)33	33	1425786	1425818
604	Chr1	p1	(A)12	12	1427396	1427407
605	Chr1	p1	(T)12	12	1427454	1427465
606	Chr1	p3	(TGT)5	15	1432293	1432307
607	Chr1	p1	(A)10	10	1437637	1437646
608	Chr1	p2	(AT)25	50	1444022	1444071
609	Chr1	p1	(T)15	15	1444131	1444145
610	Chr1	p1	(A)11	11	1450020	1450030
611	Chr1	p1	(T)11	11	1451035	1451045
612	Chr1	p1	(A)13	13	1452060	1452072
613	Chr1	p1	(T)18	18	1454302	1454319
614	Chr1	p1	(A)11	11	1454779	1454789
615	Chr1	p1	(A)11	11	1455254	1455264
616	Chr1	p1	(T)16	16	1457573	1457588
617	Chr1	p1	(T)11	11	1459875	1459885
618	Chr1	p1	(T)10	10	1461000	1461009
619	Chr1	p1	(T)13	13	1463445	1463457
620	Chr1	p1	(T)10	10	1463944	1463953
621	Chr1	p3	(AAT)10	30	1468444	1468473
622	Chr1	p1	(T)11	11	1470154	1470164
623	Chr1	c	(T)13cgcacaaagtgc(TA)9	43	1470409	1470451
624	Chr1	p1	(A)10	10	1470786	1470795
625	Chr1	p1	(T)16	16	1473370	1473385
626	Chr1	p1	(A)16	16	1474252	1474267
627	Chr1	p1	(A)12	12	1474830	1474841
628	Chr1	c	(AT)17(TA)18	70	1475156	1475225
629	Chr1	p2	(TA)6	12	1477292	1477303
630	Chr1	p1	(A)10	10	1477981	1477990
631	Chr1	p1	(A)14	14	1479151	1479164
632	Chr1	p1	(A)12	12	1479436	1479447
633	Chr1	p2	(GA)8	16	1480343	1480358
634	Chr1	p2	(AG)9	18	1480396	1480413
635	Chr1	c	(AG)11aaaata(AAG)6	46	1480723	1480768
636	Chr1	p2	(AT)8	16	1481012	1481027
637	Chr1	c	(AG)9at(AG)7	34	1482040	1482073
638	Chr1	p1	(A)10	10	1484206	1484215
639	Chr1	p1	(T)12	12	1491323	1491334
640	Chr1	p1	(A)23	23	1494482	1494504
641	Chr1	p3	(TGT)5	15	1494955	1494969
642	Chr1	p1	(A)10	10	1495128	1495137
643	Chr1	p1	(T)10	10	1497202	1497211
644	Chr1	p1	(T)12	12	1499306	1499317
645	Chr1	p1	(A)11	11	1499368	1499378
646	Chr1	p1	(T)12	12	1504778	1504789
647	Chr1	p1	(A)10	10	1505870	1505879
648	Chr1	p1	(A)10	10	1506322	1506331
649	Chr1	p1	(T)11	11	1506658	1506668
650	Chr1	p1	(T)10	10	1507031	1507040
651	Chr1	p1	(A)10	10	1516514	1516523
652	Chr1	p1	(T)22	22	1519085	1519106
653	Chr1	p1	(A)10	10	1532827	1532836
654	Chr1	p1	(A)10	10	1533084	1533093
655	Chr1	p3	(ATT)6	18	1533930	1533947
656	Chr1	p2	(TA)7	14	1534123	1534136
657	Chr1	p3	(AAT)5	15	1534158	1534172
658	Chr1	p1	(A)11	11	1534202	1534212
659	Chr1	p1	(T)10	10	1534249	1534258
660	Chr1	p1	(T)12	12	1534304	1534315
661	Chr1	c	(AC)9(AT)11	40	1534508	1534547
662	Chr1	p1	(T)15	15	1535073	1535087
663	Chr1	p1	(T)14	14	1535323	1535336
664	Chr1	p1	(A)17	17	1535548	1535564
665	Chr1	p1	(A)11	11	1544045	1544055
666	Chr1	p1	(A)10	10	1548299	1548308
667	Chr1	p1	(T)14	14	1548824	1548837
668	Chr1	p1	(A)10	10	1549953	1549962
669	Chr1	p1	(T)11	11	1551199	1551209
670	Chr1	p1	(T)10	10	1554481	1554490
671	Chr1	p2	(TA)8	16	1557006	1557021
672	Chr1	p1	(T)10	10	1557581	1557590
673	Chr1	p1	(T)13	13	1570552	1570564
674	Chr1	p1	(A)10	10	1579639	1579648
675	Chr1	p1	(C)18	18	1582233	1582250
676	Chr1	p1	(A)14	14	1583084	1583097
677	Chr1	p1	(T)10	10	1586280	1586289
678	Chr1	p1	(A)14	14	1589213	1589226
679	Chr1	p1	(A)10	10	1589783	1589792
680	Chr1	p1	(A)13	13	1593673	1593685
681	Chr1	p1	(C)34	34	1595134	1595167
682	Chr1	p1	(T)10	10	1597401	1597410
683	Chr1	p1	(A)10	10	1600622	1600631
684	Chr1	p1	(T)14	14	1609724	1609737
685	Chr1	p1	(T)13	13	1609830	1609842
686	Chr1	p1	(C)16	16	1610400	1610415
687	Chr1	c	(AT)24ac(AT)31	112	1610605	1610716
688	Chr1	p2	(TA)8	16	1611470	1611485
689	Chr1	p1	(A)14	14	1615607	1615620
690	Chr1	p2	(TA)8	16	1623747	1623762
691	Chr1	p1	(A)12	12	1627893	1627904
692	Chr1	c	(AT)44a(AT)35	159	1630924	1631082
693	Chr1	p1	(A)10	10	1631723	1631732
694	Chr1	p1	(T)15	15	1641730	1641744
695	Chr1	p2	(TA)10	20	1642117	1642136
696	Chr1	p3	(AGA)5	15	1642826	1642840
697	Chr1	p1	(T)11	11	1645074	1645084
698	Chr1	p1	(A)19	19	1648811	1648829
699	Chr1	p1	(T)10	10	1649514	1649523
700	Chr1	p1	(G)16	16	1649872	1649887
701	Chr1	c	(AAT)5at(TAA)25	92	1655677	1655768
702	Chr1	c	(C)27(A)21	48	1657981	1658028
703	Chr1	p1	(T)10	10	1658773	1658782
704	Chr1	p1	(T)10	10	1659090	1659099
705	Chr1	c	(T)12caaatttggcaaacctgctc(T)15	47	1662280	1662326
706	Chr1	p1	(T)16	16	1662359	1662374
707	Chr1	p2	(TA)8	16	1665168	1665183
708	Chr1	p1	(T)10	10	1666232	1666241
709	Chr1	p2	(AT)30	60	1666333	1666392
710	Chr1	p2	(AT)15	30	1667020	1667049
711	Chr1	c	(AT)41(AG)36	154	1667521	1667674
712	Chr1	p1	(A)12	12	1668356	1668367
713	Chr1	p1	(T)10	10	1669601	1669610
714	Chr1	p2	(TC)13	26	1669706	1669731
715	Chr1	p1	(T)10	10	1682732	1682741
716	Chr1	p1	(T)10	10	1684729	1684738
717	Chr1	p1	(T)10	10	1685840	1685849
718	Chr1	p1	(T)11	11	1685873	1685883
719	Chr1	p1	(T)10	10	1692335	1692344
720	Chr1	p1	(A)10	10	1693032	1693041
721	Chr1	p1	(T)10	10	1697293	1697302
722	Chr1	p1	(A)12	12	1698771	1698782
723	Chr1	p1	(T)13	13	1699820	1699832
724	Chr1	p1	(A)10	10	1700200	1700209
725	Chr1	p1	(T)16	16	1700745	1700760
726	Chr1	p1	(T)10	10	1701519	1701528
727	Chr1	p1	(T)10	10	1702527	1702536
728	Chr1	p1	(T)13	13	1703424	1703436
729	Chr1	p2	(CT)6	12	1703690	1703701
730	Chr1	p3	(TAA)5	15	1704880	1704894
731	Chr1	p1	(A)10	10	1704947	1704956
732	Chr1	c	(A)11taga(AT)23	61	1705514	1705574
733	Chr1	p2	(TC)10	20	1705683	1705702
734	Chr1	p1	(A)14	14	1706953	1706966
735	Chr1	p1	(T)16	16	1708045	1708060
736	Chr1	p1	(A)10	10	1710950	1710959
737	Chr1	p1	(A)11	11	1711753	1711763
738	Chr1	p1	(T)13	13	1712295	1712307
739	Chr1	p1	(A)10	10	1713116	1713125
740	Chr1	p2	(GA)8	16	1714364	1714379
741	Chr1	c	(AG)11cattagagagagagaa(AG)7	52	1714626	1714677
742	Chr1	c	(GA)6aatagagaaagaagcgag(GA)6	42	1714701	1714742
743	Chr1	p1	(T)11	11	1717238	1717248
744	Chr1	p2	(AG)7	14	1717436	1717449
745	Chr1	p1	(A)12	12	1719789	1719800
746	Chr1	p1	(A)10	10	1721103	1721112
747	Chr1	p1	(T)10	10	1721675	1721684
748	Chr1	p1	(T)10	10	1721773	1721782
749	Chr1	p1	(A)12	12	1722591	1722602
750	Chr1	p1	(A)11	11	1723299	1723309
751	Chr1	p1	(A)11	11	1723938	1723948
752	Chr1	p1	(A)11	11	1724994	1725004
753	Chr1	p1	(A)12	12	1733652	1733663
754	Chr1	p1	(T)18	18	1736992	1737009
755	Chr1	p1	(A)10	10	1737871	1737880
756	Chr1	p3	(TGT)7	21	1739375	1739395
757	Chr1	p1	(A)10	10	1740484	1740493
758	Chr1	p1	(A)10	10	1743115	1743124
759	Chr1	p2	(TA)29	58	1748198	1748255
760	Chr1	p2	(TA)47	94	1749746	1749839
761	Chr1	p3	(ATG)5	15	1752483	1752497
762	Chr1	p1	(T)12	12	1753124	1753135
763	Chr1	p1	(T)18	18	1755210	1755227
764	Chr1	p1	(T)16	16	1758958	1758973
765	Chr1	p1	(A)10	10	1761589	1761598
766	Chr1	p1	(A)11	11	1763012	1763022
767	Chr1	p1	(T)10	10	1764182	1764191
768	Chr1	p1	(T)16	16	1779368	1779383
769	Chr1	p1	(T)10	10	1786622	1786631
770	Chr1	p1	(A)12	12	1786737	1786748
771	Chr1	p1	(T)12	12	1787085	1787096
772	Chr1	p1	(A)11	11	1787219	1787229
773	Chr1	p1	(T)11	11	1787958	1787968
774	Chr1	p1	(A)10	10	1788784	1788793
775	Chr1	p1	(T)10	10	1790552	1790561
776	Chr1	p1	(T)10	10	1791087	1791096
777	Chr1	p2	(AT)20	40	1793487	1793526
778	Chr1	p3	(GGT)5	15	1803385	1803399
779	Chr1	p1	(T)15	15	1809163	1809177
780	Chr1	p1	(A)21	21	1809787	1809807
781	Chr1	p1	(A)12	12	1812881	1812892
782	Chr1	p1	(G)10	10	1818882	1818891
783	Chr1	p3	(GTA)5	15	1820015	1820029
784	Chr1	p2	(TC)9	18	1822948	1822965
785	Chr1	p3	(ATA)7	21	1822993	1823013
786	Chr1	p2	(AT)13	26	1823062	1823087
787	Chr1	p1	(T)10	10	1825940	1825949
788	Chr1	p1	(A)10	10	1832413	1832422
789	Chr1	p1	(A)15	15	1832457	1832471
790	Chr1	p1	(T)12	12	1837678	1837689
791	Chr1	p2	(TC)33	66	1840978	1841043
792	Chr1	p2	(TA)16	32	1841207	1841238
793	Chr1	p1	(T)19	19	1841348	1841366
794	Chr1	p1	(T)10	10	1841978	1841987
795	Chr1	p1	(T)12	12	1851419	1851430
796	Chr1	p1	(T)10	10	1852806	1852815
797	Chr1	p3	(ACA)5	15	1856009	1856023
798	Chr1	p2	(TA)7	14	1856150	1856163
799	Chr1	p3	(TGA)6	18	1857226	1857243
800	Chr1	p1	(C)23	23	1858686	1858708
801	Chr1	p1	(A)10	10	1862621	1862630
802	Chr1	p2	(TC)6	12	1863315	1863326
803	Chr1	p1	(T)14	14	1863354	1863367
804	Chr1	p1	(T)10	10	1863466	1863475
805	Chr1	p1	(T)10	10	1865304	1865313
806	Chr1	p1	(T)13	13	1865670	1865682
807	Chr1	p1	(T)11	11	1870870	1870880
808	Chr1	p3	(ACA)5	15	1873274	1873288
809	Chr1	p1	(T)10	10	1880580	1880589
810	Chr1	p1	(A)10	10	1881130	1881139
811	Chr1	p2	(TA)11	22	1881509	1881530
812	Chr1	p1	(T)11	11	1882161	1882171
813	Chr1	p1	(T)10	10	1888493	1888502
814	Chr1	p3	(AAT)7	21	1889241	1889261
815	Chr1	p1	(T)12	12	1889964	1889975
816	Chr1	p3	(AGG)5	15	1890997	1891011
817	Chr1	p1	(G)11	11	1891072	1891082
818	Chr1	p2	(CT)19	38	1891861	1891898
819	Chr1	p3	(TTG)5	15	1892266	1892280
820	Chr1	p1	(G)12	12	1893054	1893065
821	Chr1	p1	(T)10	10	1895443	1895452
822	Chr1	p1	(T)15	15	1900844	1900858
823	Chr1	p3	(GAT)6	18	1902818	1902835
824	Chr1	p1	(T)10	10	1903091	1903100
825	Chr1	p1	(A)10	10	1904756	1904765
826	Chr1	p1	(T)10	10	1906959	1906968
827	Chr1	p1	(A)10	10	1909891	1909900
828	Chr1	p1	(T)11	11	1909949	1909959
829	Chr1	p1	(T)12	12	1910662	1910673
830	Chr1	p1	(T)12	12	1912322	1912333
831	Chr1	p2	(TA)47	94	1912734	1912827
832	Chr1	c	(AGA)5aggtggagg(AGA)5	39	1912997	1913035
833	Chr1	p1	(T)10	10	1914799	1914808
834	Chr1	p3	(ATT)7	21	1915007	1915027
835	Chr1	p4	(TAAT)5	20	1915319	1915338
836	Chr1	p1	(A)11	11	1917889	1917899
837	Chr1	p1	(A)11	11	1918729	1918739
838	Chr1	p1	(A)12	12	1918995	1919006
839	Chr1	p1	(A)12	12	1919264	1919275
840	Chr1	p1	(T)16	16	1919987	1920002
841	Chr1	p1	(T)10	10	1920269	1920278
842	Chr1	p1	(T)10	10	1920656	1920665
843	Chr1	p2	(GA)6	12	1921879	1921890
844	Chr1	p1	(T)11	11	1923448	1923458
845	Chr1	p1	(A)10	10	1932490	1932499
846	Chr1	p2	(AT)20	40	1932539	1932578
847	Chr1	p1	(A)15	15	1933056	1933070
848	Chr1	p1	(A)10	10	1933102	1933111
849	Chr1	p2	(AC)7	14	1938107	1938120
850	Chr1	p1	(A)11	11	1940702	1940712
851	Chr1	p1	(A)22	22	1941879	1941900
852	Chr1	p1	(A)11	11	1942111	1942121
853	Chr1	p1	(C)16	16	1943668	1943683
854	Chr1	p2	(CT)7	14	1945258	1945271
855	Chr1	p1	(T)10	10	1945831	1945840
856	Chr1	p1	(A)13	13	1946402	1946414
857	Chr1	p1	(A)10	10	1947178	1947187
858	Chr1	p1	(T)10	10	1947951	1947960
859	Chr1	p1	(A)16	16	1949668	1949683
860	Chr1	p1	(A)11	11	1951336	1951346
861	Chr1	p2	(CT)9	18	1952699	1952716
862	Chr1	c	(TA)11c(AT)33g(AT)21	132	1953677	1953808
863	Chr1	c	(TA)32ctaatta(T)10	81	1955891	1955971
864	Chr1	p2	(TA)43	86	1958039	1958124
865	Chr1	p3	(TAG)5	15	1964274	1964288
866	Chr1	p3	(TAG)8	24	1964324	1964347
867	Chr1	p3	(TAG)5	15	1964908	1964922
868	Chr1	c	(TAG)14tatagtagta(TAG)8	76	1965038	1965113
869	Chr1	c	(TAG)6tatagtagtatagtagta(TAG)5	51	1965188	1965238
870	Chr1	p3	(TAG)5	15	1965582	1965596
871	Chr1	c	(TAG)6ta(TAG)5	35	1965638	1965672
872	Chr1	p3	(TAG)5	15	1965744	1965758
873	Chr1	p3	(TAG)7	21	1966103	1966123
874	Chr1	c	(TAG)7tataatagtagtatatagta(TAG)11	74	1966199	1966272
875	Chr1	c	(TAG)6tatagtatattagtagta(TAG)6tata(TAG)5	73	1966346	1966418
876	Chr1	p3	(TAG)7	21	1966441	1966461
877	Chr1	c	(TAG)6tatagtagta(TAG)5	43	1966620	1966662
878	Chr1	p3	(TAG)6	18	1967003	1967020
879	Chr1	c	(TAG)10tatagtatagtatag(TAGTA)6	75	1967071	1967145
880	Chr1	p3	(GTA)6	18	1967191	1967208
881	Chr1	p3	(TAG)9	27	1967231	1967257
882	Chr1	p3	(TAG)5	15	1967280	1967294
883	Chr1	c	(TAG)7tata(TAG)16	73	1967327	1967399
884	Chr1	c	(TAG)17tattgtagtagtagtgtagt(GTA)10	101	1967425	1967525
885	Chr1	c	(TAG)6tatagtagtatagtagta(TAG)9	63	1967591	1967653
886	Chr1	c	(TAG)5ta(TAG)5	32	1967852	1967883
887	Chr1	c	(TAG)6tat(TAG)5	36	1967943	1967978
888	Chr1	p3	(TAG)6	18	1968051	1968068
889	Chr1	c	(TAG)6tatagtagta(TAG)5catagtagtatagta(TAG)5	73	1968108	1968180
890	Chr1	c	(TAG)7tatagtagtatagtatagta(TAG)7ta(TAG)5tatagtaata(TAG)5	104	1968434	1968537
891	Chr1	p3	(TAG)6	18	1968646	1968663
892	Chr1	p3	(TAG)6	18	1968845	1968862
893	Chr1	c	(TAG)5tatagta(TAG)6	40	1968932	1968971
894	Chr1	c	(GTA)7tagtagtatatagttt(TAG)6	55	1969148	1969202
895	Chr1	p5	(TAGTA)5	25	1969274	1969298
896	Chr1	p3	(TAG)6	18	1969403	1969420
897	Chr1	p3	(TAG)7	21	1969570	1969590
898	Chr1	p3	(TAG)5	15	1969629	1969643
899	Chr1	p3	(TAG)5	15	1969735	1969749
900	Chr1	p1	(A)12	12	1977135	1977146
901	Chr1	p1	(A)16	16	1977282	1977297
902	Chr1	p1	(A)10	10	1977445	1977454
903	Chr1	p1	(T)12	12	1978040	1978051
904	Chr1	p1	(T)19	19	1979911	1979929
905	Chr1	p1	(A)12	12	1980802	1980813
906	Chr1	p1	(T)11	11	1981187	1981197
907	Chr1	p1	(T)11	11	1981475	1981485
908	Chr1	p3	(TAA)7	21	1981664	1981684
909	Chr1	p1	(T)11	11	1982099	1982109
910	Chr1	p1	(T)11	11	1984992	1985002
911	Chr1	p3	(AAG)5	15	1987401	1987415
912	Chr1	p1	(A)14	14	1989403	1989416
913	Chr1	p1	(T)13	13	2002215	2002227
914	Chr1	p1	(T)11	11	2004380	2004390
915	Chr1	c*	(C)27(CA)10*	46	2005134	2005179
916	Chr1	p1	(T)20	20	2010989	2011008
917	Chr1	p1	(A)10	10	2012092	2012101
918	Chr1	p1	(A)10	10	2012544	2012553
919	Chr1	p1	(C)11	11	2012877	2012887
920	Chr1	p2	(TC)6	12	2013287	2013298
921	Chr1	p1	(T)11	11	2019946	2019956
922	Chr1	p2	(GT)11	22	2026531	2026552
923	Chr1	p1	(T)12	12	2028818	2028829
924	Chr1	p1	(T)17	17	2032977	2032993
925	Chr1	p1	(A)11	11	2034077	2034087
926	Chr1	p2	(TA)9	18	2034306	2034323
927	Chr1	p3	(ATT)5	15	2034934	2034948
928	Chr1	p2	(TA)30	60	2035124	2035183
929	Chr1	p3	(AAT)5	15	2035205	2035219
930	Chr1	p1	(A)13	13	2035248	2035260
931	Chr1	p1	(T)12	12	2035897	2035908
932	Chr1	p1	(T)11	11	2036643	2036653
933	Chr1	p1	(T)13	13	2036889	2036901
934	Chr1	p1	(A)19	19	2037113	2037131
935	Chr1	p1	(T)10	10	2041481	2041490
936	Chr1	p1	(A)10	10	2041684	2041693
937	Chr1	p1	(T)12	12	2043388	2043399
938	Chr1	p3	(TGT)11	33	2046752	2046784
939	Chr1	p1	(A)10	10	2046893	2046902
940	Chr1	p1	(T)12	12	2048133	2048144
941	Chr1	p1	(T)10	10	2051409	2051418
942	Chr1	p1	(G)10	10	2058183	2058192
943	Chr1	p1	(C)14	14	2063101	2063114
944	Chr1	p1	(A)11	11	2070057	2070067
945	Chr1	p1	(A)10	10	2070623	2070632
946	Chr1	p1	(A)11	11	2072663	2072673
947	Chr1	c	(A)10cttttcc(T)25	42	2077059	2077100
948	Chr1	p1	(T)14	14	2077547	2077560
949	Chr1	p1	(A)10	10	2077745	2077754
950	Chr1	p1	(A)13	13	2079851	2079863
951	Chr1	p1	(C)38	38	2081311	2081348
952	Chr1	p1	(A)10	10	2081825	2081834
953	Chr1	p2	(AT)24	48	2083323	2083370
954	Chr1	p2	(TC)29	58	2083515	2083572
955	Chr1	p2	(GA)6	12	2089888	2089899
956	Chr1	p1	(T)11	11	2093944	2093954
957	Chr1	p1	(A)10	10	2097027	2097036
958	Chr1	p1	(A)11	11	2097446	2097456
959	Chr1	p1	(A)10	10	2097524	2097533
960	Chr1	c	(GT)8(AT)20(AG)50	156	2098217	2098372
961	Chr1	p1	(T)18	18	2100424	2100441
962	Chr1	p3	(AAT)19	57	2104127	2104183
963	Chr1	p1	(T)10	10	2106598	2106607
964	Chr1	p1	(A)14	14	2106664	2106677
965	Chr1	p3	(ATT)5	15	2107118	2107132
966	Chr1	p1	(T)12	12	2107485	2107496
967	Chr1	p1	(T)10	10	2109604	2109613
968	Chr1	p1	(A)11	11	2111330	2111340
969	Chr1	p1	(T)10	10	2112408	2112417
970	Chr1	c*	(TA)23(ATA)15*	88	2114656	2114743
971	Chr1	p2	(TA)43	86	2115384	2115469
972	Chr1	p2	(AT)35	70	2116086	2116155
973	Chr1	c	(AT)6gtatg(TA)23	63	2116240	2116302
974	Chr1	p1	(A)17	17	2117504	2117520
975	Chr1	p1	(T)10	10	2118736	2118745
976	Chr1	p2	(TC)6	12	2118858	2118869
977	Chr1	p1	(T)17	17	2122871	2122887
978	Chr1	p1	(A)13	13	2137237	2137249
979	Chr1	p1	(T)10	10	2138295	2138304
980	Chr1	p1	(A)10	10	2138672	2138681
981	Chr1	p1	(T)11	11	2139392	2139402
982	Chr1	p1	(T)10	10	2139993	2140002
983	Chr1	p1	(T)12	12	2141002	2141013
984	Chr1	p1	(T)12	12	2141375	2141386
985	Chr1	p2	(CT)10	20	2141640	2141659
986	Chr1	p3	(TAA)5	15	2142847	2142861
987	Chr1	p2	(CT)15	30	2143468	2143497
988	Chr1	p1	(A)17	17	2144753	2144769
989	Chr1	p1	(T)18	18	2145856	2145873
990	Chr1	p3	(ATA)5	15	2147445	2147459
991	Chr1	p1	(A)10	10	2148070	2148079
992	Chr1	p1	(A)10	10	2148891	2148900
993	Chr1	p1	(T)14	14	2149442	2149455
994	Chr1	p3	(CAA)10	30	2150833	2150862
995	Chr1	p1	(A)14	14	2152662	2152675
996	Chr1	p2	(AT)22	44	2157008	2157051
997	Chr1	p3	(TAA)6	18	2160310	2160327
998	Chr1	p1	(A)11	11	2168119	2168129
999	Chr1	p1	(A)10	10	2169085	2169094
1000	Chr1	p1	(A)10	10	2173680	2173689
1001	Chr1	p1	(T)20	20	2185005	2185024
1002	Chr1	p3	(TGT)7	21	2187533	2187553
1003	Chr1	p1	(A)11	11	2188644	2188654
1004	Chr1	p1	(A)10	10	2191289	2191298
1005	Chr1	p1	(A)10	10	2194017	2194026
1006	Chr1	p1	(A)15	15	2195258	2195272
1007	Chr1	p2	(TA)9	18	2195447	2195464
1008	Chr1	p2	(TA)75	150	2203182	2203331
1009	Chr1	p3	(ATG)5	15	2205969	2205983
1010	Chr1	p1	(A)10	10	2207535	2207544
1011	Chr1	p1	(T)18	18	2208583	2208600
1012	Chr1	p1	(T)15	15	2210533	2210547
1013	Chr1	p1	(A)11	11	2211960	2211970
1014	Chr1	p1	(A)19	19	2212023	2212041
1015	Chr1	p1	(A)11	11	2213505	2213515
1016	Chr1	p1	(A)10	10	2214502	2214511
1017	Chr1	p1	(C)10	10	2214897	2214906
1018	Chr1	p1	(A)10	10	2222666	2222675
1019	Chr1	p1	(T)12	12	2230843	2230854
1020	Chr1	p1	(A)10	10	2234792	2234801
1021	Chr1	p2	(TA)8	16	2237242	2237257
1022	Chr1	p1	(T)16	16	2238100	2238115
1023	Chr1	p1	(A)10	10	2239093	2239102
1024	Chr1	p1	(T)10	10	2241398	2241407
1025	Chr1	p2	(AT)15	30	2243810	2243839
1026	Chr1	p1	(A)12	12	2245221	2245232
1027	Chr1	p1	(A)10	10	2245593	2245602
1028	Chr1	p1	(A)10	10	2245626	2245635
1029	Chr1	p1	(A)17	17	2249376	2249392
1030	Chr1	p1	(A)10	10	2250514	2250523
1031	Chr1	p1	(A)10	10	2250809	2250818
1032	Chr1	p3	(GGT)6	18	2254579	2254596
1033	Chr1	p1	(A)10	10	2255704	2255713
1034	Chr1	p1	(T)10	10	2265347	2265356
1035	Chr1	p1	(T)12	12	2270491	2270502
1036	Chr1	p1	(A)11	11	2275044	2275054
1037	Chr1	p5	(AATTA)5	25	2275149	2275173
1038	Chr1	p3	(GTA)5	15	2281765	2281779
1039	Chr1	p1	(T)10	10	2282486	2282495
1040	Chr1	p2	(TC)14	28	2290382	2290409
1041	Chr1	p2	(AT)31	62	2290576	2290637
1042	Chr1	p1	(T)13	13	2290748	2290760
1043	Chr1	p1	(T)10	10	2291369	2291378
1044	Chr1	p1	(T)11	11	2299308	2299318
1045	Chr1	p2	(AT)6	12	2300761	2300772
1046	Chr1	p1	(T)11	11	2301186	2301196
1047	Chr1	p1	(T)10	10	2305067	2305076
1048	Chr1	p3	(AAT)5	15	2305441	2305455
1049	Chr1	p2	(AG)7	14	2307509	2307522
1050	Chr1	p1	(A)10	10	2313738	2313747
1051	Chr1	p2	(TA)50	100	2313813	2313912
1052	Chr1	p1	(A)11	11	2314171	2314181
1053	Chr1	p3	(TGA)6	18	2314969	2314986
1054	Chr1	p1	(C)29	29	2316434	2316462
1055	Chr1	p1	(T)10	10	2319618	2319627
1056	Chr1	p1	(A)10	10	2320900	2320909
1057	Chr1	p2	(GA)6	12	2320941	2320952
1058	Chr1	p1	(T)10	10	2321745	2321754
1059	Chr1	p1	(T)16	16	2323945	2323960
1060	Chr1	p1	(T)11	11	2325397	2325407
1061	Chr1	p1	(T)11	11	2329161	2329171
1062	Chr1	p1	(A)10	10	2330277	2330286
1063	Chr1	p3	(ACA)6	18	2331570	2331587
1064	Chr1	p1	(T)15	15	2338872	2338886
1065	Chr1	p1	(A)10	10	2339427	2339436
1066	Chr1	p2	(TA)11	22	2339806	2339827
1067	Chr1	p1	(T)11	11	2340461	2340471
1068	Chr1	p1	(T)10	10	2340517	2340526
1069	Chr1	p1	(T)10	10	2346921	2346930
1070	Chr1	p3	(AAT)8	24	2347669	2347692
1071	Chr1	p1	(T)11	11	2348389	2348399
1072	Chr1	p3	(AGG)7	21	2349418	2349438
1073	Chr1	p1	(G)12	12	2349499	2349510
1074	Chr1	p2	(CT)20	40	2350290	2350329
1075	Chr1	p1	(G)12	12	2351486	2351497
1076	Chr1	p1	(T)10	10	2353860	2353869
1077	Chr1	p1	(T)12	12	2354920	2354931
1078	Chr1	p3	(GAT)5	15	2356935	2356949
1079	Chr1	p1	(T)12	12	2357205	2357216
1080	Chr1	p1	(T)11	11	2357580	2357590
1081	Chr1	p2	(TA)12	24	2359341	2359364
1082	Chr1	p1	(T)10	10	2360483	2360492
1083	Chr1	p1	(T)10	10	2362575	2362584
1084	Chr1	p3	(TAT)16	48	2366096	2366143
1085	Chr1	p2	(TA)7	14	2368153	2368166
1086	Chr1	p3	(AGA)5	15	2368336	2368350
1087	Chr1	p1	(T)10	10	2370115	2370124
1088	Chr1	p3	(ATT)6	18	2370321	2370338
1089	Chr1	p4	(TAAT)5	20	2370633	2370652
1090	Chr1	p6	(ATTTTA)5	30	2374549	2374578
1091	Chr1	p1	(T)11	11	2375050	2375060
1092	Chr1	p1	(A)11	11	2379754	2379764
1093	Chr1	p1	(T)13	13	2382330	2382342
1094	Chr1	p2	(AG)7	14	2386095	2386108
1095	Chr1	p2	(TA)9	18	2392217	2392234
1096	Chr1	p3	(ACA)5	15	2392705	2392719
1097	Chr1	p1	(A)14	14	2396373	2396386
1098	Chr1	p2	(CT)6	12	2397443	2397454
1099	Chr1	p2	(CT)8	16	2401426	2401441
1100	Chr1	p1	(A)18	18	2402573	2402590
1101	Chr1	p1	(T)10	10	2404141	2404150
1102	Chr1	p1	(A)13	13	2405851	2405863
1103	Chr1	p1	(A)10	10	2407530	2407539
1104	Chr1	p2	(CT)10	20	2409140	2409159
1105	Chr1	p2	(TA)25	50	2410119	2410168
1106	Chr1	p1	(T)11	11	2412053	2412063
1107	Chr1	p1	(T)36	36	2415991	2416026
1108	Chr1	c	(TAG)5tatagtagta(TAG)10	55	2416063	2416117
1109	Chr1	p3	(GTA)10	30	2416308	2416337
1110	Chr1	p3	(TAG)6	18	2416493	2416510
1111	Chr1	p3	(TAG)5	15	2416558	2416572
1112	Chr1	c	(TAG)5tatagta(TAG)8	46	2416753	2416798
1113	Chr1	p3	(TAG)9	27	2416931	2416957
1114	Chr1	p3	(TAG)5	15	2416996	2417010
1115	Chr1	c	(TAG)6tatagtagta(TAG)5	43	2417049	2417091
1116	Chr1	c	(TAG)10tatagtatagta(TAG)6	60	2417113	2417172
1117	Chr1	c*	(TAG)7tatagtatagta(TAG)6(TAGTA)5*	73	2417228	2417300
1118	Chr1	p2	(TA)6	12	2417337	2417348
1119	Chr1	p2	(TA)6	12	2417387	2417398
1120	Chr1	c	(TAG)6tatagtagtagtagta(TAG)9	61	2417462	2417522
1121	Chr1	p3	(TAG)6	18	2417563	2417580
1122	Chr1	c	(TAG)6ta(TAG)13tatagta(TAG)7	87	2417673	2417759
1123	Chr1	c	(TAG)7ta(TAG)8	47	2417781	2417827
1124	Chr1	p3	(GTA)5	15	2417861	2417875
1125	Chr1	p3	(TAG)8	24	2418043	2418066
1126	Chr1	p3	(TAG)7	21	2418150	2418170
1127	Chr1	p3	(TAG)5	15	2418367	2418381
1128	Chr1	p3	(TAG)8	24	2418407	2418430
1129	Chr1	p2	(TA)8	16	2418514	2418529
1130	Chr1	c	(TAG)7t(GTA)6(TAG)5tatagtagtagta(TAG)13tatagtagtagtatagta(TAG)6	143	2418575	2418717
1131	Chr1	c	(TAG)5ta(AGT)8	41	2418745	2418785
1132	Chr1	p3	(TAG)6	18	2418867	2418884
1133	Chr1	c	(TAG)5ta(TAG)5ta(TAG)5	49	2418909	2418957
1134	Chr1	c	(TAG)5ta(TAG)5	32	2419038	2419069
1135	Chr1	p3	(TAG)7	21	2419120	2419140
1136	Chr1	c	(GTA)8tatatagta(TAG)7tatagtatagtagta(TAG)6	87	2419327	2419413
1137	Chr1	p3	(TAG)7	21	2419511	2419531
1138	Chr1	c	(TAG)11ta(TAG)9	62	2419579	2419640
1139	Chr1	c	(TAG)5ta(TAG)5tata(TAG)5	51	2419665	2419715
1140	Chr1	p3	(TAG)8	24	2419738	2419761
1141	Chr1	p3	(TAG)5	15	2419792	2419806
1142	Chr1	c	(TAG)7ta(TAG)5	38	2419927	2419964
1143	Chr1	p3	(TAG)20	60	2420021	2420080
1144	Chr1	c	(TAG)5tatatattagtataa(TAG)5	45	2420219	2420263
1145	Chr1	c	(TAG)6ta(TAG)10tata(TAG)12ta(TAG)7	113	2420453	2420565
1146	Chr1	c	(TAG)5tatatagtagtatata(TAG)10	61	2420695	2420755
1147	Chr1	p3	(TAG)5	15	2420839	2420853
1148	Chr1	p2	(TA)8	16	2420885	2420900
1149	Chr1	p3	(TAG)5	15	2420988	2421002
1150	Chr1	p3	(TAG)6	18	2421169	2421186
1151	Chr1	p3	(GTA)6	18	2421292	2421309
1152	Chr1	c	(TAG)6ttagtagtagta(TAG)7tata(TAG)8	79	2421397	2421475
1153	Chr1	p3	(TAG)9	27	2421511	2421537
1154	Chr1	c*	(TAG)5(TAGTA)5*gtagtata(TAG)6tatagtattagtatagta(TAG)6	99	2421574	2421672
1155	Chr1	p3	(TAG)6	18	2421917	2421934
1156	Chr1	c	(TAG)5tatatattagtataa(TAG)5	45	2422059	2422103
1157	Chr1	p1	(A)11	11	2428285	2428295
1158	Chr1	c*	(A)35(AT)41*	116	2428432	2428547
1159	Chr1	p1	(A)10	10	2428689	2428698
1160	Chr1	p1	(T)11	11	2429286	2429296
1161	Chr1	p1	(T)20	20	2431150	2431169
1162	Chr1	p1	(T)11	11	2432301	2432311
1163	Chr1	p1	(T)11	11	2432414	2432424
1164	Chr1	p1	(T)11	11	2432845	2432855
1165	Chr1	p3	(TAA)7	21	2433031	2433051
1166	Chr1	p1	(T)11	11	2433470	2433480
1167	Chr1	p1	(T)11	11	2436903	2436913
1168	Chr1	c*	(A)13(AAG)5*	26	2439299	2439324
1169	Chr1	p1	(A)12	12	2441318	2441329
1170	Chr1	p1	(C)11	11	2445568	2445578
1171	Chr1	p1	(C)20	20	2451090	2451109
1172	Chr1	p1	(A)10	10	2452784	2452793
1173	Chr1	p1	(A)10	10	2454484	2454493
1174	Chr1	p1	(T)12	12	2454930	2454941
1175	Chr1	p1	(C)10	10	2455436	2455445
1176	Chr1	p1	(A)14	14	2461933	2461946
1177	Chr1	p1	(A)13	13	2462772	2462784
1178	Chr1	p1	(T)12	12	2464904	2464915
1179	Chr1	p1	(T)15	15	2465631	2465645
1180	Chr1	p1	(T)14	14	2468195	2468208
1181	Chr1	p1	(A)10	10	2470207	2470216
1182	Chr1	p2	(CT)8	16	2470555	2470570
1183	Chr1	p1	(A)10	10	2471007	2471016
1184	Chr1	p2	(TA)6	12	2473075	2473086
1185	Chr1	p1	(A)10	10	2476859	2476868
1186	Chr1	p3	(TTA)6	18	2480560	2480577
1187	Chr1	p1	(T)10	10	2489664	2489673
1188	Chr1	p1	(A)17	17	2490824	2490840
1189	Chr1	p3	(CAC)5	15	2493145	2493159
1190	Chr1	p1	(A)14	14	2493472	2493485
1191	Chr1	p1	(T)12	12	2495603	2495614
1192	Chr1	p1	(T)12	12	2496331	2496342
1193	Chr1	p3	(TGT)6	18	2498065	2498082
1194	Chr1	p1	(T)14	14	2498899	2498912
1195	Chr1	p1	(A)10	10	2500900	2500909
1196	Chr1	p2	(CT)8	16	2501248	2501263
1197	Chr1	p1	(A)10	10	2501700	2501709
1198	Chr1	p1	(T)10	10	2502567	2502576
1199	Chr1	p2	(TA)6	12	2503788	2503799
1200	Chr1	p1	(A)10	10	2503866	2503875
1201	Chr1	p1	(T)10	10	2504051	2504060
1202	Chr1	p1	(A)10	10	2507560	2507569
1203	Chr1	p3	(TTA)6	18	2511264	2511281
1204	Chr1	p1	(A)15	15	2521463	2521477
1205	Chr1	p1	(A)12	12	2523793	2523804
1206	Chr1	p1	(A)10	10	2523850	2523859
1207	Chr1	p2	(AG)28	56	2524511	2524566
1208	Chr1	p2	(TA)6	12	2527903	2527914
1209	Chr1	p1	(A)11	11	2529695	2529705
1210	Chr1	p1	(A)11	11	2529859	2529869
1211	Chr1	p1	(T)10	10	2531826	2531835
1212	Chr1	p3	(CCA)5	15	2535206	2535220
1213	Chr1	p1	(C)69	69	2535534	2535602
1214	Chr1	p1	(A)11	11	2538396	2538406
1215	Chr1	p1	(A)10	10	2540976	2540985
1216	Chr1	c	(CT)21g(TA)7	57	2547016	2547072
1217	Chr1	p1	(A)14	14	2547133	2547146
1218	Chr1	p1	(A)11	11	2548571	2548581
1219	Chr1	p1	(A)13	13	2549845	2549857
1220	Chr1	p1	(A)16	16	2554054	2554069
1221	Chr1	p1	(T)13	13	2554397	2554409
1222	Chr1	c	(T)10g(T)11	22	2557488	2557509
1223	Chr1	p2	(TA)7	14	2558921	2558934
1224	Chr1	p1	(A)11	11	2561918	2561928
1225	Chr1	p1	(A)10	10	2568194	2568203
1226	Chr1	p2	(AT)11	22	2569181	2569202
1227	Chr1	p1	(A)16	16	2570413	2570428
1228	Chr1	p1	(C)20	20	2576619	2576638
1229	Chr1	p1	(A)10	10	2582096	2582105
1230	Chr1	p1	(A)15	15	2594254	2594268
1231	Chr1	c	(GA)7gggagg(GA)6	32	2594536	2594567
1232	Chr1	p1	(A)10	10	2600261	2600270
1233	Chr1	p2	(TA)14	28	2610080	2610107
1234	Chr1	p1	(C)10	10	2612511	2612520
1235	Chr1	p1	(G)24	24	2615623	2615646
1236	Chr1	p1	(T)18	18	2618019	2618036
1237	Chr1	p1	(T)19	19	2619553	2619571
1238	Chr1	p3	(TGT)5	15	2619860	2619874
1239	Chr1	p1	(T)10	10	2621331	2621340
1240	Chr1	p1	(A)10	10	2626829	2626838
1241	Chr1	p1	(T)10	10	2642360	2642369
1242	Chr1	p2	(GA)6	12	2644006	2644017
1243	Chr1	p2	(GA)6	12	2650750	2650761
1244	Chr1	c	(A)12tttttttagaggagagt(A)10	39	2658396	2658434
1245	Chr1	p1	(T)10	10	2658618	2658627
1246	Chr1	p1	(T)10	10	2659390	2659399
1247	Chr1	p1	(T)10	10	2661294	2661303
1248	Chr1	p2	(GA)13	26	2661871	2661896
1249	Chr1	p2	(TA)20	40	2662324	2662363
1250	Chr1	p1	(A)11	11	2663490	2663500
1251	Chr1	p1	(T)13	13	2668115	2668127
1252	Chr1	p2	(AT)44	88	2668803	2668890
1253	Chr1	p1	(A)10	10	2670466	2670475
1254	Chr1	p1	(G)10	10	2675457	2675466
1255	Chr1	p1	(A)10	10	2675574	2675583
1256	Chr1	p1	(A)10	10	2677732	2677741
1257	Chr1	p3	(ACA)5	15	2678016	2678030
1258	Chr1	p1	(A)13	13	2678505	2678517
1259	Chr1	c	(TG)7(TA)11	36	2681114	2681149
1260	Chr1	p1	(A)15	15	2681478	2681492
1261	Chr1	p2	(AT)16	32	2686139	2686170
1262	Chr1	c	(T)11c(T)12	24	2687241	2687264
1263	Chr1	p1	(T)10	10	2687868	2687877
1264	Chr1	p2	(TA)8	16	2691064	2691079
1265	Chr1	p3	(ATA)6	18	2693174	2693191
1266	Chr1	p2	(AG)8	16	2697594	2697609
1267	Chr1	p1	(T)11	11	2698280	2698290
1268	Chr1	c	(A)10c(A)10	21	2701406	2701426
1269	Chr1	p1	(T)39	39	2703030	2703068
1270	Chr1	p1	(A)12	12	2704415	2704426
1271	Chr1	p1	(A)10	10	2707201	2707210
1272	Chr1	p1	(A)12	12	2707660	2707671
1273	Chr1	p3	(AAG)5	15	2707933	2707947
1274	Chr1	p2	(GA)6	12	2708242	2708253
1275	Chr1	p2	(CT)11	22	2708292	2708313
1276	Chr1	p1	(A)10	10	2713536	2713545
1277	Chr1	p1	(A)12	12	2714101	2714112
1278	Chr1	p1	(A)12	12	2716176	2716187
1279	Chr1	p1	(A)10	10	2716898	2716907
1280	Chr1	p2	(TA)38	76	2722896	2722971
1281	Chr1	p1	(A)15	15	2725666	2725680
1282	Chr1	p2	(CA)7	14	2728116	2728129
1283	Chr1	p1	(T)19	19	2728675	2728693
1284	Chr1	p2	(CT)6	12	2731106	2731117
1285	Chr1	p1	(A)11	11	2731643	2731653
1286	Chr1	p1	(T)11	11	2733486	2733496
1287	Chr1	p1	(A)12	12	2734190	2734201
1288	Chr1	p1	(T)13	13	2734302	2734314
1289	Chr1	p1	(T)18	18	2736542	2736559
1290	Chr1	p1	(A)20	20	2748419	2748438
1291	Chr1	p2	(CT)7	14	2749136	2749149
1292	Chr1	p1	(T)10	10	2751506	2751515
1293	Chr1	p1	(A)15	15	2752215	2752229
1294	Chr1	p1	(T)11	11	2752330	2752340
1295	Chr1	p1	(T)10	10	2752450	2752459
1296	Chr1	p1	(T)16	16	2754444	2754459
1297	Chr1	p1	(A)12	12	2757064	2757075
1298	Chr1	p1	(T)16	16	2757334	2757349
1299	Chr1	p1	(A)12	12	2761022	2761033
1300	Chr1	p1	(A)10	10	2761068	2761077
1301	Chr1	p1	(A)11	11	2769204	2769214
1302	Chr1	p1	(T)11	11	2769292	2769302
1303	Chr1	p2	(TC)6	12	2769497	2769508
1304	Chr1	p2	(AT)27	54	2769831	2769884
1305	Chr1	p1	(T)10	10	2770444	2770453
1306	Chr1	p1	(A)10	10	2772105	2772114
1307	Chr1	p1	(A)11	11	2773820	2773830
1308	Chr1	p2	(AG)6	12	2774588	2774599
1309	Chr1	p2	(TA)27	54	2775332	2775385
1310	Chr1	p1	(T)12	12	2775773	2775784
1311	Chr1	p2	(AT)13	26	2779794	2779819
1312	Chr1	p1	(A)10	10	2781747	2781756
1313	Chr1	p2	(TA)14	28	2783809	2783836
1314	Chr1	p1	(A)10	10	2788302	2788311
1315	Chr1	p1	(T)10	10	2799411	2799420
1316	Chr1	p1	(A)11	11	2801974	2801984
1317	Chr1	p1	(A)10	10	2803363	2803372
1318	Chr1	p1	(T)20	20	2808048	2808067
1319	Chr1	p1	(A)10	10	2809372	2809381
1320	Chr1	p1	(T)10	10	2809737	2809746
1321	Chr1	p1	(A)12	12	2813543	2813554
1322	Chr1	p1	(A)10	10	2817246	2817255
1323	Chr1	p1	(A)11	11	2819138	2819148
1324	Chr1	p1	(T)10	10	2819236	2819245
1325	Chr1	c	(A)13taagtatatatatg(TA)20(AT)17	101	2821167	2821267
1326	Chr1	p1	(A)10	10	2826147	2826156
1327	Chr1	p1	(A)11	11	2828210	2828220
1328	Chr1	p3	(ATT)5	15	2831661	2831675
1329	Chr1	p1	(T)11	11	2832400	2832410
1330	Chr1	p1	(T)11	11	2837575	2837585
1331	Chr1	p1	(T)13	13	2840540	2840552
1332	Chr1	p1	(T)12	12	2842177	2842188
1333	Chr1	p1	(A)15	15	2843960	2843974
1334	Chr1	c	(A)11gagga(CT)7a(TC)8	47	2845564	2845610
1335	Chr1	c	(TA)8catac(AT)43	107	2846654	2846760
1336	Chr1	c	(AT)7acatatatac(AT)7ac(AT)10acatatatac(AT)9acatatatac(AT)7acatatatac(AT)20ac(AT)13	190	2846823	2847012
1337	Chr1	p1	(A)14	14	2848696	2848709
1338	Chr1	p2	(TA)7	14	2863556	2863569
1339	Chr1	p1	(T)10	10	2867153	2867162
1340	Chr1	p1	(T)11	11	2877667	2877677
1341	Chr1	p1	(T)10	10	2881513	2881522
1342	Chr1	p2	(TA)56	112	2885004	2885115
1343	Chr1	p1	(A)14	14	2885244	2885257
1344	Chr1	p2	(AG)8	16	2885653	2885668
1345	Chr1	p2	(TA)9	18	2891286	2891303
1346	Chr1	p1	(G)14	14	2892089	2892102
1347	Chr1	p1	(G)10	10	2892546	2892555
1348	Chr1	p1	(T)10	10	2893188	2893197
1349	Chr1	p1	(A)24	24	2893573	2893596
1350	Chr1	p3	(TTG)6	18	2894403	2894420
1351	Chr1	p1	(T)10	10	2894973	2894982
1352	Chr1	p2	(TA)38	76	2897266	2897341
1353	Chr1	p1	(A)10	10	2905096	2905105
1354	Chr1	p2	(TC)6	12	2909216	2909227
1355	Chr1	p1	(A)10	10	2917121	2917130
1356	Chr1	p1	(T)11	11	2917771	2917781
1357	Chr1	p2	(TC)6	12	2917996	2918007
1358	Chr1	p3	(TTC)5	15	2919176	2919190
1359	Chr1	p2	(TA)6	12	2944159	2944170
1360	Chr1	p2	(TC)15	30	2944843	2944872
1361	Chr1	p1	(A)11	11	2949059	2949069
1362	Chr1	p2	(AG)12	24	2949629	2949652
1363	Chr1	p2	(AT)57	114	2949779	2949892
1364	Chr1	p2	(TA)45	90	2954066	2954155
1365	Chr1	p2	(AG)9	18	2958269	2958286
1366	Chr1	p2	(AG)9	18	2965033	2965050
1367	Chr1	p2	(CT)21	42	2970630	2970671
1368	Chr1	p1	(T)15	15	2970932	2970946
1369	Chr1	p1	(T)13	13	2971920	2971932
1370	Chr1	p1	(T)10	10	2972403	2972412
1371	Chr1	p1	(T)11	11	2972675	2972685
1372	Chr1	p1	(T)10	10	2972910	2972919
1373	Chr1	c	(T)11c(T)15(G)32ttcc(T)11	74	2975156	2975229
1374	Chr1	p1	(T)10	10	2975411	2975420
1375	Chr1	p1	(A)11	11	2976518	2976528
1376	Chr1	p1	(A)10	10	2976624	2976633
1377	Chr1	p1	(A)11	11	2976855	2976865
1378	Chr1	p1	(A)10	10	2978674	2978683
1379	Chr1	p1	(A)11	11	2979799	2979809
1380	Chr1	p2	(AT)12	24	2980241	2980264
1381	Chr1	c	(AT)10(TTAT)5	40	2980588	2980627
1382	Chr1	p1	(A)21	21	2986314	2986334
1383	Chr1	p1	(T)10	10	2986696	2986705
1384	Chr1	p1	(T)12	12	2988188	2988199
1385	Chr1	p2	(CT)6	12	2991483	2991494
1386	Chr1	p1	(T)10	10	2997181	2997190
1387	Chr1	p1	(T)14	14	2998761	2998774
1388	Chr1	p1	(T)14	14	2999946	2999959
1389	Chr1	p1	(T)11	11	3000786	3000796
1390	Chr1	p3	(TGT)8	24	3001660	3001683
1391	Chr1	p1	(A)11	11	3003222	3003232
1392	Chr1	p1	(A)16	16	3003260	3003275
1393	Chr1	p1	(A)10	10	3004613	3004622
1394	Chr1	p3	(TGG)6	18	3007007	3007024
1395	Chr1	p1	(A)12	12	3010440	3010451
1396	Chr1	p1	(T)10	10	3012388	3012397
1397	Chr1	p1	(T)18	18	3014605	3014622
1398	Chr1	p1	(T)14	14	3014775	3014788
1399	Chr1	p1	(T)10	10	3016795	3016804
1400	Chr1	p1	(T)12	12	3019950	3019961
1401	Chr1	p2	(AT)20	40	3021219	3021258
1402	Chr1	p1	(T)12	12	3021924	3021935
1403	Chr1	p1	(T)12	12	3022064	3022075
1404	Chr1	p1	(T)11	11	3023387	3023397
1405	Chr1	p1	(T)10	10	3027231	3027240
1406	Chr1	p1	(A)10	10	3034433	3034442
1407	Chr1	p1	(T)10	10	3035439	3035448
1408	Chr1	p1	(T)11	11	3038212	3038222
1409	Chr1	p1	(T)11	11	3039054	3039064
1410	Chr1	p1	(A)14	14	3041533	3041546
1411	Chr1	p1	(A)10	10	3042886	3042895
1412	Chr1	p3	(TGG)6	18	3045259	3045276
1413	Chr1	p1	(T)11	11	3045656	3045666
1414	Chr1	p1	(A)11	11	3048680	3048690
1415	Chr1	p1	(T)20	20	3052829	3052848
1416	Chr1	p1	(T)12	12	3053001	3053012
1417	Chr1	p2	(AT)8	16	3059443	3059458
1418	Chr1	p1	(T)15	15	3060117	3060131
1419	Chr1	p1	(T)13	13	3060259	3060271
1420	Chr1	p1	(T)11	11	3061582	3061592
1421	Chr1	p1	(T)10	10	3064582	3064591
1422	Chr1	p2	(AT)6	12	3070493	3070504
1423	Chr1	p1	(A)10	10	3074218	3074227
1424	Chr1	p1	(T)12	12	3075240	3075251
1425	Chr1	p1	(T)15	15	3075988	3076002
1426	Chr1	p1	(T)10	10	3077212	3077221
1427	Chr1	p1	(T)12	12	3078819	3078830
1428	Chr1	p1	(T)19	19	3079092	3079110
1429	Chr1	p1	(T)12	12	3079142	3079153
1430	Chr1	p2	(AT)8	16	3079276	3079291
1431	Chr1	p1	(A)11	11	3112996	3113006
1432	Chr1	p1	(T)12	12	3113466	3113477
1433	Chr1	p1	(T)10	10	3114212	3114221
1434	Chr1	p1	(A)10	10	3114482	3114491
1435	Chr1	p1	(T)11	11	3115044	3115054
1436	Chr1	p1	(T)12	12	3115084	3115095
1437	Chr1	p2	(TA)6	12	3115946	3115957
1438	Chr1	p1	(T)10	10	3122325	3122334
1439	Chr1	p1	(T)10	10	3129668	3129677
1440	Chr1	p1	(T)12	12	3131723	3131734
1441	Chr1	p2	(TA)30	60	3133633	3133692
1442	Chr1	p1	(T)14	14	3136856	3136869
1443	Chr1	p1	(T)14	14	3137312	3137325
1444	Chr1	p1	(T)11	11	3137571	3137581
1445	Chr1	p1	(T)10	10	3138431	3138440
1446	Chr1	p1	(A)17	17	3138806	3138822
1447	Chr1	p1	(A)17	17	3138954	3138970
1448	Chr1	p2	(AG)12	24	3139199	3139222
1449	Chr1	p1	(T)12	12	3142395	3142406
1450	Chr1	p1	(T)13	13	3158081	3158093
1451	Chr1	p2	(AC)6	12	3158162	3158173
1452	Chr1	p2	(AT)6	12	3158586	3158597
1453	Chr1	p1	(T)10	10	3158623	3158632
1454	Chr1	p2	(AG)6	12	3163304	3163315
1455	Chr1	p1	(T)10	10	3178957	3178966
1456	Chr1	p1	(A)10	10	3179521	3179530
1457	Chr1	c*	(A)17(AAT)6*aaccaaaagaa(AAT)5	59	3182708	3182766
1458	Chr1	p1	(A)10	10	3185318	3185327
1459	Chr1	p1	(T)10	10	3186376	3186385
1460	Chr1	c	(T)13aa(T)10	25	3192462	3192486
1461	Chr1	p1	(G)30	30	3193337	3193366
1462	Chr1	p1	(A)10	10	3194096	3194105
1463	Chr1	p1	(A)26	26	3194141	3194166
1464	Chr1	p1	(A)10	10	3194234	3194243
1465	Chr1	p1	(A)14	14	3195778	3195791
1466	Chr1	p2	(TA)7	14	3200991	3201004
1467	Chr1	p3	(ATT)5	15	3201428	3201442
1468	Chr1	c	(CA)11(TA)8	38	3201501	3201538
1469	Chr1	p1	(A)11	11	3202772	3202782
1470	Chr1	p1	(A)11	11	3202960	3202970
1471	Chr1	p3	(GAG)8	24	3203533	3203556
1472	Chr1	p3	(ATT)5	15	3204564	3204578
1473	Chr1	p1	(A)15	15	3204612	3204626
1474	Chr1	c	(T)22gagaaaatgatt(A)13	47	3204651	3204697
1475	Chr1	c	(GAT)14gacgat(GAC)7	69	3210635	3210703
1476	Chr1	p1	(A)10	10	3212282	3212291
1477	Chr1	p1	(T)10	10	3214916	3214925
1478	Chr1	p1	(A)11	11	3215855	3215865
1479	Chr1	p1	(T)16	16	3216128	3216143
1480	Chr1	p1	(T)14	14	3216272	3216285
1481	Chr1	p3	(ACA)6	18	3219938	3219955
1482	Chr1	p1	(A)10	10	3222150	3222159
1483	Chr1	p1	(T)10	10	3225050	3225059
1484	Chr1	p3	(TTG)5	15	3226546	3226560
1485	Chr1	p1	(A)11	11	3229225	3229235
1486	Chr1	p3	(CAT)6	18	3230594	3230611
1487	Chr1	p1	(A)10	10	3234872	3234881
1488	Chr1	p1	(A)10	10	3236015	3236024
1489	Chr1	p1	(A)11	11	3236136	3236146
1490	Chr1	p1	(T)10	10	3237491	3237500
1491	Chr1	p1	(T)11	11	3239128	3239138
1492	Chr1	p1	(T)14	14	3240508	3240521
1493	Chr1	p1	(T)16	16	3242366	3242381
1494	Chr1	p2	(TC)6	12	3242470	3242481
1495	Chr1	c	(A)10cttcaaatttttc(A)13	36	3243760	3243795
1496	Chr1	p1	(A)13	13	3248868	3248880
1497	Chr1	p2	(CG)8	16	3248930	3248945
1498	Chr1	p1	(A)13	13	3251088	3251100
1499	Chr1	p2	(AT)27	54	3253783	3253836
1500	Chr1	p1	(G)21	21	3255272	3255292
1501	Chr1	p1	(A)10	10	3255363	3255372
1502	Chr1	p1	(T)10	10	3255573	3255582
1503	Chr1	p1	(A)19	19	3256074	3256092
1504	Chr1	p2	(CT)10	20	3256312	3256331
1505	Chr1	p3	(TAA)7	21	3257414	3257434
1506	Chr1	p1	(T)14	14	3257492	3257505
1507	Chr1	p2	(GA)7	14	3257535	3257548
1508	Chr1	p1	(T)10	10	3258403	3258412
1509	Chr1	p3	(ATT)8	24	3262882	3262905
1510	Chr1	p1	(T)11	11	3265194	3265204
1511	Chr1	p1	(A)15	15	3265263	3265277
1512	Chr1	p2	(CT)6	12	3281326	3281337
1513	Chr1	p2	(CT)7	14	3281796	3281809
1514	Chr1	p1	(T)13	13	3283087	3283099
1515	Chr1	p1	(A)11	11	3285726	3285736
1516	Chr1	c	(A)10gataatg(T)10	27	3286119	3286145
1517	Chr1	p3	(ATT)7	21	3290096	3290116
1518	Chr1	p1	(A)13	13	3290361	3290373
1519	Chr1	p1	(T)12	12	3295079	3295090
1520	Chr1	p1	(A)13	13	3295533	3295545
1521	Chr1	p1	(A)10	10	3295798	3295807
1522	Chr1	p1	(A)10	10	3302020	3302029
1523	Chr1	p3	(AGA)5	15	3302885	3302899
1524	Chr1	p2	(AT)39	78	3303897	3303974
1525	Chr1	p1	(T)10	10	3305270	3305279
1526	Chr1	p1	(A)43	43	3306287	3306329
1527	Chr1	p3	(TGT)7	21	3313874	3313894
1528	Chr1	p1	(A)16	16	3315568	3315583
1529	Chr1	p2	(TC)10	20	3321509	3321528
1530	Chr1	c	(T)12actttc(T)10	28	3321883	3321910
1531	Chr1	p1	(C)17	17	3324395	3324411
1532	Chr1	p1	(T)10	10	3326412	3326421
1533	Chr1	p1	(T)11	11	3326827	3326837
1534	Chr1	p1	(A)14	14	3328343	3328356
1535	Chr1	p3	(GAA)5	15	3328962	3328976
1536	Chr1	p3	(GAA)5	15	3332015	3332029
1537	Chr1	p1	(A)10	10	3334355	3334364
1538	Chr1	p1	(T)11	11	3334781	3334791
1539	Chr1	p1	(T)12	12	3336459	3336470
1540	Chr1	c	(A)10(T)12	22	3336603	3336624
1541	Chr1	p1	(A)10	10	3338080	3338089
1542	Chr1	p1	(A)12	12	3341102	3341113
1543	Chr1	p1	(A)14	14	3345186	3345199
1544	Chr1	p1	(T)10	10	3345590	3345599
1545	Chr1	p1	(T)11	11	3353653	3353663
1546	Chr1	p1	(A)15	15	3365683	3365697
1547	Chr1	p1	(T)13	13	3367037	3367049
1548	Chr1	p1	(A)10	10	3367942	3367951
1549	Chr1	p5	(TCTCT)6	30	3373545	3373574
1550	Chr1	p3	(AAT)6	18	3374096	3374113
1551	Chr1	p1	(A)11	11	3374925	3374935
1552	Chr1	p4	(TATT)5	20	3375733	3375752
1553	Chr1	p1	(A)15	15	3376965	3376979
1554	Chr1	p1	(T)10	10	3387400	3387409
1555	Chr1	p2	(TC)33	66	3388070	3388135
1556	Chr1	p1	(A)10	10	3388855	3388864
1557	Chr1	p3	(AAT)5	15	3393361	3393375
1558	Chr1	p2	(TC)38	76	3393642	3393717
1559	Chr1	p1	(C)25	25	3395184	3395208
1560	Chr1	p3	(CCT)5	15	3396162	3396176
1561	Chr1	p2	(GA)8	16	3396871	3396886
1562	Chr1	p1	(A)11	11	3396965	3396975
1563	Chr1	p1	(T)11	11	3406900	3406910
1564	Chr1	c	(TA)24(TTTA)7	76	3407902	3407977
1565	Chr1	p1	(A)13	13	3408752	3408764
1566	Chr1	c	(CG)7(CA)6	26	3425340	3425365
1567	Chr1	p2	(AT)9	18	3425396	3425413
1568	Chr1	p2	(AT)21	42	3425714	3425755
1569	Chr1	p1	(T)12	12	3427478	3427489
1570	Chr1	p1	(T)10	10	3435050	3435059
1571	Chr1	p1	(A)10	10	3435230	3435239
1572	Chr1	p3	(ACA)6	18	3435468	3435485
1573	Chr1	p2	(CT)10	20	3439021	3439040
1574	Chr1	p1	(A)13	13	3439485	3439497
1575	Chr1	p2	(CT)6	12	3439840	3439851
1576	Chr1	p1	(C)15	15	3439956	3439970
1577	Chr1	p3	(AAT)5	15	3444617	3444631
1578	Chr1	p2	(TC)37	74	3444907	3444980
1579	Chr1	p1	(C)13	13	3446454	3446466
1580	Chr1	p3	(CCT)5	15	3447427	3447441
1581	Chr1	p2	(GA)8	16	3448141	3448156
1582	Chr1	p1	(A)11	11	3448235	3448245
1583	Chr1	p1	(T)10	10	3456231	3456240
1584	Chr1	p1	(T)11	11	3457577	3457587
1585	Chr1	p1	(C)10	10	3459417	3459426
1586	Chr1	p3	(TTA)7	21	3461399	3461419
1587	Chr1	c	(T)15(G)20	35	3461441	3461475
1588	Chr1	p3	(TAA)5	15	3464123	3464137
1589	Chr1	p3	(TAA)5	15	3471069	3471083
1590	Chr1	p1	(C)17	17	3474226	3474242
1591	Chr1	p1	(A)10	10	3479564	3479573
1592	Chr1	p2	(AT)21	42	3480177	3480218
1593	Chr1	p2	(AT)10	20	3481709	3481728
1594	Chr1	p1	(A)10	10	3484222	3484231
1595	Chr1	p1	(T)10	10	3493327	3493336
1596	Chr1	p1	(T)12	12	3493975	3493986
1597	Chr1	p1	(A)11	11	3495583	3495593
1598	Chr1	p1	(T)12	12	3496463	3496474
1599	Chr1	p1	(A)12	12	3498262	3498273
1600	Chr1	p1	(T)17	17	3499615	3499631
1601	Chr1	p1	(A)10	10	3503941	3503950
1602	Chr1	p2	(AT)51	102	3504015	3504116
1603	Chr1	p1	(T)26	26	3505355	3505380
1604	Chr1	p1	(T)10	10	3505802	3505811
1605	Chr1	p1	(A)10	10	3506615	3506624
1606	Chr1	p1	(A)10	10	3508661	3508670
1607	Chr1	p1	(A)10	10	3510315	3510324
1608	Chr1	p1	(G)10	10	3510631	3510640
1609	Chr1	p1	(A)12	12	3511851	3511862
1610	Chr1	p1	(A)12	12	3518555	3518566
1611	Chr1	p2	(AT)21	42	3518673	3518714
1612	Chr1	p1	(C)19	19	3519383	3519401
1613	Chr1	p1	(T)20	20	3523554	3523573
1614	Chr1	p1	(A)11	11	3524508	3524518
1615	Chr1	p1	(T)18	18	3525279	3525296
1616	Chr1	p2	(AT)9	18	3526089	3526106
1617	Chr1	p1	(T)15	15	3526795	3526809
1618	Chr1	c*	(AT)13(ATTT)5*	44	3527411	3527454
1619	Chr1	p1	(T)13	13	3529337	3529349
1620	Chr1	p1	(T)10	10	3529437	3529446
1621	Chr1	p2	(TA)48	96	3532405	3532500
1622	Chr1	p1	(A)13	13	3536626	3536638
1623	Chr1	p2	(TC)17	34	3538150	3538183
1624	Chr1	p1	(A)10	10	3538297	3538306
1625	Chr1	p1	(A)10	10	3541007	3541016
1626	Chr1	p1	(T)14	14	3543485	3543498
1627	Chr1	p1	(A)11	11	3543697	3543707
1628	Chr1	p1	(A)18	18	3546939	3546956
1629	Chr1	p1	(T)10	10	3547943	3547952
1630	Chr1	p2	(AT)6	12	3549363	3549374
1631	Chr1	p1	(A)10	10	3550589	3550598
1632	Chr1	c	(T)10ac(T)11	23	3550642	3550664
1633	Chr1	p1	(T)10	10	3550854	3550863
1634	Chr1	c	(C)36(A)26	62	3556616	3556677
1635	Chr1	p1	(T)14	14	3557123	3557136
1636	Chr1	p1	(A)14	14	3560879	3560892
1637	Chr1	c	(ATAA)6(AT)50	124	3561187	3561310
1638	Chr1	p1	(T)10	10	3562124	3562133
1639	Chr1	p1	(T)10	10	3566713	3566722
1640	Chr1	p1	(A)14	14	3573581	3573594
1641	Chr1	p1	(T)12	12	3575817	3575828
1642	Chr1	p1	(T)11	11	3576012	3576022
1643	Chr1	p3	(TGT)5	15	3576360	3576374
1644	Chr1	p1	(A)15	15	3587225	3587239
1645	Chr1	p1	(T)11	11	3587543	3587553
1646	Chr1	p1	(T)14	14	3591164	3591177
1647	Chr1	p1	(A)10	10	3593160	3593169
1648	Chr1	p1	(C)15	15	3595585	3595599
1649	Chr1	p1	(T)11	11	3597705	3597715
1650	Chr1	p1	(T)10	10	3598644	3598653
1651	Chr1	p1	(T)12	12	3601252	3601263
1652	Chr1	p1	(T)12	12	3602689	3602700
1653	Chr1	p1	(T)12	12	3603114	3603125
1654	Chr1	p1	(A)16	16	3603692	3603707
1655	Chr1	p1	(G)13	13	3605756	3605768
1656	Chr1	p2	(AG)16	32	3607430	3607461
1657	Chr1	p3	(AAT)5	15	3608368	3608382
1658	Chr1	p3	(ACA)8	24	3610272	3610295
1659	Chr1	p1	(A)15	15	3612776	3612790
1660	Chr1	p2	(GA)8	16	3613085	3613100
1661	Chr1	p2	(AT)8	16	3616686	3616701
1662	Chr1	p1	(A)17	17	3618770	3618786
1663	Chr1	p1	(T)12	12	3619134	3619145
1664	Chr1	p1	(A)13	13	3625153	3625165
1665	Chr1	p1	(T)12	12	3639009	3639020
1666	Chr1	p2	(AT)9	18	3641179	3641196
1667	Chr1	p1	(T)10	10	3641623	3641632
1668	Chr1	p1	(T)11	11	3641805	3641815
1669	Chr1	p1	(A)13	13	3641855	3641867
1670	Chr1	p1	(A)18	18	3641910	3641927
1671	Chr1	p1	(T)10	10	3643582	3643591
1672	Chr1	p1	(T)15	15	3644593	3644607
1673	Chr1	p1	(A)18	18	3649423	3649440
1674	Chr1	p1	(T)19	19	3649793	3649811
1675	Chr1	p1	(A)14	14	3650460	3650473
1676	Chr1	p1	(A)10	10	3652299	3652308
1677	Chr1	p1	(T)19	19	3653359	3653377
1678	Chr1	p1	(A)10	10	3655520	3655529
1679	Chr1	p3	(TAA)5	15	3655588	3655602
1680	Chr1	p1	(T)10	10	3656783	3656792
1681	Chr1	p1	(A)11	11	3657434	3657444
1682	Chr1	c	(T)16(G)23	39	3657498	3657536
1683	Chr1	p1	(A)14	14	3657798	3657811
1684	Chr1	p1	(A)10	10	3661439	3661448
1685	Chr1	p3	(TGT)6	18	3663971	3663988
1686	Chr1	c	(AT)14(TA)7	42	3666857	3666898
1687	Chr1	p3	(TAT)22	66	3670069	3670134
1688	Chr1	c	(A)11g(A)10	22	3673000	3673021
1689	Chr1	p1	(A)11	11	3673989	3673999
1690	Chr1	p1	(T)18	18	3674528	3674545
1691	Chr1	p1	(A)10	10	3674602	3674611
1692	Chr1	p1	(A)10	10	3675231	3675240
1693	Chr1	p2	(CT)38	76	3675462	3675537
1694	Chr1	p1	(A)15	15	3676087	3676101
1695	Chr1	p1	(T)10	10	3676718	3676727
1696	Chr1	p2	(TA)13	26	3683090	3683115
1697	Chr1	p2	(AT)35	70	3684987	3685056
1698	Chr1	p1	(T)11	11	3685476	3685486
1699	Chr1	p1	(T)11	11	3685883	3685893
1700	Chr1	p1	(T)14	14	3687506	3687519
1701	Chr1	p1	(A)13	13	3689624	3689636
1702	Chr1	p3	(ATC)5	15	3690296	3690310
1703	Chr1	p1	(A)11	11	3701004	3701014
1704	Chr1	p1	(T)10	10	3703969	3703978
1705	Chr1	p1	(A)10	10	3705841	3705850
1706	Chr1	p2	(AT)43	86	3706320	3706405
1707	Chr1	p2	(CT)41	82	3706766	3706847
1708	Chr1	p1	(A)12	12	3709245	3709256
1709	Chr1	p1	(A)12	12	3710805	3710816
1710	Chr1	p1	(T)12	12	3713065	3713076
1711	Chr1	p1	(T)12	12	3713344	3713355
1712	Chr1	p1	(A)17	17	3713426	3713442
1713	Chr1	p2	(AG)7	14	3715268	3715281
1714	Chr1	c	(AT)34aagagaatgaaagaaagatt(A)10	98	3715560	3715657
1715	Chr1	p1	(T)11	11	3715685	3715695
1716	Chr1	p1	(A)10	10	3719808	3719817
1717	Chr1	p2	(TA)9	18	3720712	3720729
1718	Chr1	p1	(T)14	14	3726432	3726445
1719	Chr1	p1	(A)15	15	3728028	3728042
1720	Chr1	p1	(T)10	10	3729552	3729561
1721	Chr1	p1	(T)15	15	3730456	3730470
1722	Chr1	p2	(TA)42	84	3730944	3731027
1723	Chr1	c	(T)17aaa(TC)6cctatttttattattattg(TTA)6	69	3731142	3731210
1724	Chr1	p1	(A)14	14	3731641	3731654
1725	Chr1	p2	(AT)48	96	3738626	3738721
1726	Chr1	p2	(AT)21	42	3746657	3746698
1727	Chr1	p2	(AT)23	46	3747364	3747409
1728	Chr1	p2	(TG)8	16	3750782	3750797
1729	Chr1	p1	(T)12	12	3750984	3750995
1730	Chr1	c	(T)10gtataatt(A)15	33	3751083	3751115
1731	Chr1	p3	(TAT)5	15	3756298	3756312
1732	Chr1	p1	(T)11	11	3766259	3766269
1733	Chr1	p2	(TA)10	20	3767571	3767590
1734	Chr1	p1	(T)11	11	3768518	3768528
1735	Chr1	p1	(A)10	10	3769779	3769788
1736	Chr1	p1	(T)10	10	3773141	3773150
1737	Chr1	p1	(A)14	14	3774886	3774899
1738	Chr1	p1	(A)14	14	3775348	3775361
1739	Chr1	p1	(A)11	11	3776075	3776085
1740	Chr1	p1	(T)13	13	3776656	3776668
1741	Chr1	p1	(T)10	10	3776940	3776949
1742	Chr1	p2	(AG)17	34	3788249	3788282
1743	Chr1	p1	(A)10	10	3789334	3789343
1744	Chr1	p3	(TCG)5	15	3794385	3794399
1745	Chr1	p3	(AAG)5	15	3794435	3794449
1746	Chr1	p2	(AG)17	34	3803986	3804019
1747	Chr1	p1	(A)10	10	3805066	3805075
1748	Chr1	p1	(A)10	10	3810686	3810695
1749	Chr1	p1	(A)12	12	3811505	3811516
1750	Chr1	p1	(C)20	20	3815620	3815639
1751	Chr1	p1	(A)10	10	3820098	3820107
1752	Chr1	p1	(A)11	11	3825039	3825049
1753	Chr1	p1	(A)13	13	3827355	3827367
1754	Chr1	p2	(CT)6	12	3831471	3831482
1755	Chr1	p2	(CT)7	14	3831528	3831541
1756	Chr1	p1	(A)10	10	3831672	3831681
1757	Chr1	p1	(T)16	16	3832220	3832235
1758	Chr1	p1	(T)11	11	3834442	3834452
1759	Chr1	p3	(ACA)5	15	3837915	3837929
1760	Chr1	p1	(A)15	15	3839197	3839211
1761	Chr1	p1	(T)15	15	3839578	3839592
1762	Chr1	p1	(T)14	14	3842526	3842539
1763	Chr1	p1	(A)11	11	3842720	3842730
1764	Chr1	p1	(A)10	10	3843312	3843321
1765	Chr1	p1	(A)10	10	3844493	3844502
1766	Chr1	p1	(T)10	10	3846159	3846168
1767	Chr1	p1	(T)25	25	3847120	3847144
1768	Chr1	p1	(A)19	19	3850598	3850616
1769	Chr1	p1	(A)10	10	3852025	3852034
1770	Chr1	p3	(ATG)6	18	3852405	3852422
1771	Chr1	p1	(T)12	12	3853113	3853124
1772	Chr1	c	(TA)64(TG)10	148	3853301	3853448
1773	Chr1	p1	(C)12	12	3859893	3859904
1774	Chr1	p3	(TGT)8	24	3862484	3862507
1775	Chr1	p1	(G)10	10	3863245	3863254
1776	Chr1	p1	(A)12	12	3867199	3867210
1777	Chr1	p1	(A)11	11	3867978	3867988
1778	Chr1	p1	(T)16	16	3868034	3868049
1779	Chr1	p1	(T)24	24	3869126	3869149
1780	Chr1	p1	(A)11	11	3872104	3872114
1781	Chr1	p1	(A)10	10	3872741	3872750
1782	Chr1	p1	(A)11	11	3876442	3876452
1783	Chr1	p1	(A)12	12	3878651	3878662
1784	Chr1	p3	(AAT)5	15	3880062	3880076
1785	Chr1	p2	(AT)8	16	3881071	3881086
1786	Chr1	p2	(AC)9	18	3885442	3885459
1787	Chr1	p1	(T)14	14	3886911	3886924
1788	Chr1	p4	(AAAT)5	20	3890092	3890111
1789	Chr1	p1	(T)14	14	3892271	3892284
1790	Chr1	p2	(AT)23	46	3892794	3892839
1791	Chr1	p1	(A)17	17	3901105	3901121
1792	Chr1	p1	(A)12	12	3907033	3907044
1793	Chr1	p1	(T)17	17	3907371	3907387
1794	Chr1	p2	(AG)64	128	3911052	3911179
1795	Chr1	p1	(A)13	13	3911386	3911398
1796	Chr1	p3	(AGA)5	15	3911893	3911907
1797	Chr1	p1	(A)16	16	3912165	3912180
1798	Chr1	p1	(C)11	11	3913774	3913784
1799	Chr1	p1	(C)21	21	3921627	3921647
1800	Chr1	p2	(TA)9	18	3925238	3925255
1801	Chr1	p2	(AT)7	14	3925317	3925330
1802	Chr1	p2	(AT)14	28	3925366	3925393
1803	Chr1	p1	(T)10	10	3932673	3932682
1804	Chr1	p1	(A)12	12	3936823	3936834
1805	Chr1	p1	(T)21	21	3937762	3937782
1806	Chr1	p1	(T)19	19	3943969	3943987
1807	Chr1	p1	(T)16	16	3944051	3944066
1808	Chr1	p1	(A)12	12	3944646	3944657
1809	Chr1	p3	(ATT)7	21	3948094	3948114
1810	Chr1	p3	(TTG)5	15	3951478	3951492
1811	Chr1	p1	(T)19	19	3953463	3953481
1812	Chr1	p1	(T)13	13	3954600	3954612
1813	Chr1	p1	(A)14	14	3955954	3955967
1814	Chr1	c	(G)65agggggt(G)56	128	3956788	3956915
1815	Chr1	p1	(A)10	10	3957515	3957524
1816	Chr1	p1	(A)12	12	3957770	3957781
1817	Chr1	p2	(TA)9	18	3958169	3958186
1818	Chr1	p3	(ATT)6	18	3959002	3959019
1819	Chr1	c	(AC)8a(AT)39	95	3962463	3962557
1820	Chr1	p1	(T)10	10	3962736	3962745
1821	Chr1	c	(TA)49(TG)9cgcagc(GT)6	134	3964511	3964644
1822	Chr1	c*	(C)19(CA)10*ccac(A)10	52	3965529	3965580
1823	Chr1	p1	(A)13	13	3966032	3966044
1824	Chr1	p1	(T)11	11	3967871	3967881
1825	Chr1	p1	(A)17	17	3967985	3968001
1826	Chr1	p1	(C)10	10	3968121	3968130
1827	Chr1	p1	(C)11	11	3969074	3969084
1828	Chr1	p1	(C)16	16	3969111	3969126
1829	Chr1	p3	(AAT)6	18	3969250	3969267
1830	Chr1	p1	(A)10	10	3974909	3974918
1831	Chr1	p1	(T)12	12	3989208	3989219
1832	Chr1	p1	(T)13	13	3989667	3989679
1833	Chr1	p1	(A)11	11	3994242	3994252
1834	Chr1	p1	(T)10	10	3995820	3995829
1835	Chr1	p1	(A)12	12	3996556	3996567
1836	Chr1	c	(AT)7(AG)13	40	3997393	3997432
1837	Chr1	p2	(CT)8	16	4001141	4001156
1838	Chr1	p2	(CT)27	54	4001202	4001255
1839	Chr1	p1	(T)10	10	4001939	4001948
1840	Chr1	p3	(ACA)5	15	4005448	4005462
1841	Chr1	p1	(A)13	13	4006730	4006742
1842	Chr1	p1	(T)19	19	4007109	4007127
1843	Chr1	p1	(T)17	17	4008480	4008496
1844	Chr1	p1	(A)10	10	4008582	4008591
1845	Chr1	p1	(T)17	17	4010035	4010051
1846	Chr1	p1	(A)11	11	4010233	4010243
1847	Chr1	p1	(A)11	11	4010624	4010634
1848	Chr1	p1	(A)10	10	4010828	4010837
1849	Chr1	p1	(A)11	11	4012974	4012984
1850	Chr1	p1	(T)10	10	4013668	4013677
1851	Chr1	p1	(T)17	17	4014629	4014645
1852	Chr1	p1	(C)12	12	4015336	4015347
1853	Chr1	p1	(A)10	10	4017763	4017772
1854	Chr1	p1	(T)10	10	4017907	4017916
1855	Chr1	p3	(ATG)6	18	4021195	4021212
1856	Chr1	p1	(A)11	11	4021304	4021314
1857	Chr1	p1	(T)12	12	4021902	4021913
1858	Chr1	c	(TA)13(TG)12	50	4022090	4022139
1859	Chr1	p1	(A)11	11	4025871	4025881
1860	Chr1	p1	(G)25	25	4029172	4029196
1861	Chr1	p2	(AG)9	18	4033294	4033311
1862	Chr1	p3	(TTA)5	15	4033441	4033455
1863	Chr1	p1	(A)10	10	4038401	4038410
1864	Chr1	p1	(A)16	16	4038723	4038738
1865	Chr1	p1	(A)10	10	4039505	4039514
1866	Chr1	p1	(T)12	12	4039560	4039571
1867	Chr1	p1	(A)11	11	4043005	4043015
1868	Chr1	p1	(A)10	10	4045438	4045447
1869	Chr1	p1	(A)11	11	4047453	4047463
1870	Chr1	p1	(A)11	11	4050208	4050218
1871	Chr1	p1	(A)10	10	4050935	4050944
1872	Chr1	p3	(AAT)5	15	4051079	4051093
1873	Chr1	p2	(AT)9	18	4052087	4052104
1874	Chr1	p1	(A)11	11	4054888	4054898
1875	Chr1	p2	(AC)14	28	4056463	4056490
1876	Chr1	p1	(T)58	58	4057956	4058013
1877	Chr1	p4	(AAAT)5	20	4061184	4061203
1878	Chr1	p1	(T)12	12	4063299	4063310
1879	Chr1	p1	(A)10	10	4063505	4063514
1880	Chr1	p1	(A)11	11	4071761	4071771
1881	Chr1	p1	(A)16	16	4076507	4076522
1882	Chr1	p1	(T)15	15	4076849	4076863
1883	Chr1	p2	(AG)41	82	4080546	4080627
1884	Chr1	p1	(A)12	12	4081548	4081559
1885	Chr1	p1	(C)10	10	4083167	4083176
1886	Chr1	p3	(TGT)6	18	4086376	4086393
1887	Chr1	p1	(A)12	12	4097603	4097614
1888	Chr1	p2	(TA)10	20	4097848	4097867
1889	Chr1	c	(TA)30(CATA)6	84	4097999	4098082
1890	Chr1	p1	(T)10	10	4107557	4107566
1891	Chr1	p1	(A)10	10	4110310	4110319
1892	Chr1	p1	(T)11	11	4110470	4110480
1893	Chr1	p1	(A)10	10	4112080	4112089
1894	Chr1	p1	(A)11	11	4115284	4115294
1895	Chr1	p1	(A)12	12	4121332	4121343
1896	Chr1	p1	(T)10	10	4123169	4123178
1897	Chr1	p1	(T)10	10	4123244	4123253
1898	Chr1	p1	(A)11	11	4123865	4123875
1899	Chr1	p1	(T)13	13	4127849	4127861
1900	Chr1	p3	(ATT)12	36	4128706	4128741
1901	Chr1	p2	(TA)9	18	4129834	4129851
1902	Chr1	p3	(TTG)5	15	4130388	4130402
1903	Chr1	p1	(A)10	10	4132120	4132129
1904	Chr1	p1	(T)10	10	4132403	4132412
1905	Chr1	p1	(A)10	10	4135508	4135517
1906	Chr1	p2	(TA)8	16	4136155	4136170
1907	Chr1	p3	(ATT)6	18	4136978	4136995
1908	Chr1	p2	(TA)36	72	4140459	4140530
1909	Chr1	p1	(T)12	12	4141192	4141203
1910	Chr1	p1	(T)12	12	4142585	4142596
1911	Chr1	p1	(C)28	28	4142672	4142699
1912	Chr1	p1	(A)12	12	4146451	4146462
1913	Chr1	p1	(T)11	11	4147082	4147092
1914	Chr1	p1	(T)13	13	4147756	4147768
1915	Chr1	p1	(A)12	12	4149764	4149775
1916	Chr1	p2	(TC)8	16	4152887	4152902
1917	Chr1	p1	(T)11	11	4162187	4162197
1918	Chr1	p1	(T)11	11	4162600	4162610
1919	Chr1	p3	(TGT)5	15	4164695	4164709
1920	Chr1	p2	(AT)28	56	4165630	4165685
1921	Chr1	p1	(A)11	11	4166582	4166592
1922	Chr1	p1	(T)11	11	4167046	4167056
1923	Chr1	p1	(T)17	17	4176428	4176444
1924	Chr1	p1	(T)12	12	4181934	4181945
1925	Chr1	p1	(A)12	12	4182766	4182777
1926	Chr1	p1	(T)11	11	4182945	4182955
1927	Chr1	p3	(ACA)6	18	4184510	4184527
1928	Chr1	p2	(AG)15	30	4186670	4186699
1929	Chr1	p3	(CAT)6	18	4187106	4187123
1930	Chr1	p1	(T)17	17	4190625	4190641
1931	Chr1	p2	(GA)6	12	4191318	4191329
1932	Chr1	p1	(A)10	10	4193466	4193475
1933	Chr1	p1	(T)13	13	4196136	4196148
1934	Chr1	p1	(A)20	20	4196470	4196489
1935	Chr1	p3	(TTA)5	15	4198724	4198738
1936	Chr1	p1	(G)17	17	4200216	4200232
1937	Chr1	c	(A)13tttttttagaggagagt(A)17	47	4202413	4202459
1938	Chr1	p1	(T)10	10	4202641	4202650
1939	Chr1	p1	(T)10	10	4202750	4202759
1940	Chr1	p1	(A)12	12	4203328	4203339
1941	Chr1	p1	(T)10	10	4206069	4206078
1942	Chr1	p1	(T)10	10	4210071	4210080
1943	Chr1	p1	(T)10	10	4211141	4211150
1944	Chr1	p1	(A)10	10	4213106	4213115
1945	Chr1	p1	(T)11	11	4213540	4213550
1946	Chr1	p1	(T)11	11	4217179	4217189
1947	Chr1	p2	(TA)9	18	4218038	4218055
1948	Chr1	p1	(A)11	11	4219127	4219137
1949	Chr1	c	(T)16atgtg(T)13	34	4223538	4223571
1950	Chr1	p3	(ACA)7	21	4225381	4225401
1951	Chr1	p2	(GA)11	22	4227108	4227129
1952	Chr1	p1	(T)10	10	4229611	4229620
1953	Chr1	p3	(TGT)5	15	4231235	4231249
1954	Chr1	p2	(AT)40	80	4235833	4235912
1955	Chr1	p3	(TTA)6	18	4236392	4236409
1956	Chr1	p2	(AT)39	78	4238720	4238797
1957	Chr1	p3	(TTA)6	18	4239277	4239294
1958	Chr1	p1	(T)14	14	4241796	4241809
1959	Chr1	p2	(TA)19	38	4242028	4242065
1960	Chr1	p2	(TA)12	24	4242574	4242597
1961	Chr1	p1	(T)10	10	4243143	4243152
1962	Chr1	p1	(A)11	11	4244845	4244855
1963	Chr1	p1	(T)11	11	4245810	4245820
1964	Chr1	p1	(C)41	41	4247799	4247839
1965	Chr1	p1	(T)15	15	4248706	4248720
1966	Chr1	p2	(AG)8	16	4250924	4250939
1967	Chr1	p1	(T)14	14	4253321	4253334
1968	Chr1	p1	(T)10	10	4254004	4254013
1969	Chr1	p3	(ACA)5	15	4257716	4257730
1970	Chr1	p1	(T)10	10	4260679	4260688
1971	Chr1	p1	(A)11	11	4261136	4261146
1972	Chr1	p1	(A)12	12	4262818	4262829
1973	Chr1	p1	(T)14	14	4262994	4263007
1974	Chr1	p2	(AG)8	16	4264700	4264715
1975	Chr1	p1	(A)13	13	4264789	4264801
1976	Chr1	c	(CT)33atatatatata(AT)22	121	4266441	4266561
1977	Chr1	p2	(TA)6	12	4268174	4268185
1978	Chr1	p1	(T)10	10	4268460	4268469
1979	Chr1	p1	(T)16	16	4272554	4272569
1980	Chr1	p1	(T)10	10	4274012	4274021
1981	Chr1	p2	(AG)8	16	4275644	4275659
1982	Chr1	p2	(TA)12	24	4277773	4277796
1983	Chr1	p2	(TC)6	12	4282363	4282374
1984	Chr1	p1	(T)13	13	4282418	4282430
1985	Chr1	p1	(A)10	10	4282751	4282760
1986	Chr1	p1	(T)11	11	4284122	4284132
1987	Chr1	p1	(T)12	12	4284475	4284486
1988	Chr1	p1	(T)13	13	4285090	4285102
1989	Chr1	p1	(A)18	18	4286919	4286936
1990	Chr1	p1	(A)10	10	4287627	4287636
1991	Chr1	p1	(T)25	25	4290063	4290087
1992	Chr1	p1	(A)10	10	4290826	4290835
1993	Chr1	p1	(A)10	10	4292725	4292734
1994	Chr1	p1	(A)13	13	4292874	4292886
1995	Chr1	p1	(T)16	16	4294737	4294752
1996	Chr1	p1	(T)10	10	4296194	4296203
1997	Chr1	p1	(T)10	10	4297613	4297622
[truncated: 492,789+ more rows]
