# Supplementary material for: Genome-Wide Discovery of SSR Markers Based on Whole-Genome Resequencing Data of Dendrobium officinale
Source: Plants (Basel). 2025 Nov 25;14(23):3589. doi: 10.3390/plants14233589 (PMC12693954; doi:10.3390/plants14233589)
Supplement: Supplementary file 1 [file plants-14-03589-s001.zip › Table S2.xlsx]

## Sheet: sheet1
Table S2. The proportion of SSR motifs in the Dendrobium officinale Niu2020 genome
Motifa		Total SSRs				Unique SSRs
		Count	Length (bp)	Rate (%)		Count	Length (bp)	Rate (%)
A/T		302105	12.19	65.9093		238353	12.19	66.234
C/G		27285	17.75	5.95268		20825	18.57	5.78689
AT/TA		46283	44.31	10.0974		39312	45.18	10.9241
CG/GC		158	14.11	0.0344703		111	14	0.0308449
AC/GT/CA/TG		11982	14.9	2.61407		7031	15.21	1.95379
AG/CT/TC/GA		33101	26.99	7.22154		25467	27.5	7.07682
AAC/GTT/TGT/ACA/CAA/TTG		10075	18.18	2.19803		9099	18.21	2.52845
AAG/CTT/TTC/GAA/TCT/AGA		5990	17.86	1.30682		3441	17.99	0.956192
AAT/ATT/TAA/TTA/TAT/ATA		14549	23.37	3.17411		11848	23.54	3.29235
ACC/GGT/CAC/GTG/CCA/TGG		1099	16.15	0.239765		931	16.12	0.258708
ACG/CGT/GAC/GTC/CGA/TCG		215	15.48	0.0469059		82	15.73	0.0227863
ACT/AGT/GTA/TAC/TAG/CTA		415	19.04	0.0905392		207	18.07	0.0575216
AGC/GCT/CTG/CAG/TGC/GCA		416	17.48	0.0907574		267	16.88	0.0741945
AGG/CCT/GGA/TCC/CTC/GAG		2623	16.86	0.572251		1200	16.82	0.333458
ATC/GAT/CAT/ATG/TCA/TGA		1484	17.34	0.323759		1234	17.46	0.342906
CCG/CGG/GGC/GCC/GCG/CGC		585	17.18	0.127628		457	17.23	0.126992
Total		458365	21.11	100		359865	21.51	100
a The three kind of SSR types (MNRs, DNRs and TNRs)
