# Supplementary material for: Genome-Wide Discovery of SSR Markers Based on Whole-Genome Resequencing Data of Dendrobium officinale
Source: Plants (Basel). 2025 Nov 25;14(23):3589. doi: 10.3390/plants14233589 (PMC12693954; doi:10.3390/plants14233589)
Supplement: Supplementary file 1 [file plants-14-03589-s001.zip › Table S3.xlsx]

## Sheet: sheet1
Table S3. Summary of whole-genome resequencing data for 14 Dendrobium officinale genotypes
Accession number	Geographic origin	Raw reads	Read length	Coverage (%)	Mean depth (fold)	Contig assembly of Dendrobium officinale samples
						K-mer	Total_bases (bp)	Number of total contig	Max_contig (bp)	N50
3	Huangshan, Anhui	45463382	44	96.76	10.83	25	89288192	787451	20410	181
A82	Pucheng, Fujian	28241421	44	93.9	10.8	25	47728002	790681	11469	4770
A52	Taining, Fujian	63311646	44	94.73	11.36	25	43782267	360343	215183	127
A44	Wuyishan, Fujian	35243858	44	98.15	10.89	25	41857716	685771	61719	17416
GHY	Heyuan, Guangdong	60990684	44	96.4	10.51	25	58116873	562501	46196	387
A17	Renhua, Guangdong	28746990	44	98.19	10.46	25	46296425	567410	49271	3833
A34	Rong, Guangxi	52796734	44	93.2	11.39	25	21076500	872375	53152	4769
A39	Pinjiang, Hunan	67066858	44	93.5	11.45	25	39762843	415114	141211	5899
A31	Guangfeng, Jiangxi	71234308	44	94.41	12.7	25	30644293	819414	75035	176
A32	Longnan, Jiangxi	68279930	44	98.12	10.19	25	39853073	467506	87171	11837
HY	Hanyuan, Sichuan	30182906	44	98.27	12.44	25	41310290	912662	146817	6751
LS	Liandu, Zhejiang	47869810	44	94.02	11.16	25	55428460	650835	72453	6008
XJ1	Xianju, Zhejiang	30706732	44	94.11	8.69	25	42427948	516139	145659	381
A23	Xingguo, Jiangxi	42946232	44	95.04	11.07	25	21284639	783184	60644	7618
