# Supplementary material for: Genome-Wide Discovery of SSR Markers Based on Whole-Genome Resequencing Data of Dendrobium officinale
Source: Plants (Basel). 2025 Nov 25;14(23):3589. doi: 10.3390/plants14233589 (PMC12693954; doi:10.3390/plants14233589)
Supplement: Supplementary file 1 [file plants-14-03589-s001.zip › Table S4.xlsx]

## Sheet: sheet1
Table S4. The e-PCR products of unique SSRs in Dendrobium officinale germplasm accessions
Genotype	The unique SSRs with length information results
	Numbera	Proportionb (%)
Niu2020	388553	100
3	194842	50.1455
A82	187005	48.1286
A52	139892	36.0033
A44	188049	48.3973
GHY	174021	44.7869
A17	170263	43.8198
A34	204643	52.668
A39	156106	40.1762
A31	178345	45.8998
A32	163842	42.1672
HY	178094	45.8352
LS	176993	45.5518
XJ1	172070	44.2848
A23	180051	46.3389
a Number of unique SSRs with available length information
b Percentage of unique SSRs with available length information relative to total unique SSRs
