# Supplementary material for: Genome-Wide Discovery of SSR Markers Based on Whole-Genome Resequencing Data of Dendrobium officinale
Source: Plants (Basel). 2025 Nov 25;14(23):3589. doi: 10.3390/plants14233589 (PMC12693954; doi:10.3390/plants14233589)
Supplement: Supplementary file 1 [file plants-14-03589-s001.zip › Table S5.xlsx]

## Sheet: sheet1
Table S5. The distribution of SSRs in the Dendrobium officinale genome
Chromosome	Length (bp)	All SSRs			Unique SSRs			Polymorphic SSRsa
		Count	Density (SSR/Kbp)		Count	Density (SSR/Kbp)		Count	Density (SSR/Kbp)
chr1	94968683	39958	0.420749		31098	0.327455		10047	0.105793
chr2	91582793	39524	0.431566		30823	0.336559		9861	0.107673
chr3	80340076	36593	0.455476		29492	0.36709		9784	0.121782
chr4	79536273	33127	0.416502		26264	0.330214		9348	0.117531
chr5	75728632	31431	0.415048		24285	0.320685		7922	0.10461
chr6	73794803	32907	0.445926		26687	0.361638		9727	0.131811
chr7	73789765	30032	0.406994		22922	0.310639		6942	0.0940781
chr8	63069788	25927	0.411084		20328	0.32231		6102	0.09675
chr9	55019194	22257	0.404532		16889	0.306966		5236	0.0951668
chr10	53613237	21887	0.408239		16790	0.313169		4258	0.0794207
chr11	53555776	23263	0.43437		18446	0.344426		5507	0.102827
chr12	50755107	22548	0.444251		17966	0.353974		5377	0.10594
chr13	48186282	20988	0.43556		16502	0.342463		5127	0.1064
chr14	45988511	21755	0.473053		17538	0.381356		5772	0.12551
chr15	44504374	21104	0.474201		16917	0.38012		5180	0.116393
chr16	43213088	19044	0.4407		15181	0.351306		3902	0.0902967
chr17	42610494	18138	0.42567		14508	0.34048		3883	0.0911278
chr18	41081760	17847	0.434426		13279	0.323233		3681	0.0896018
chr19	37982543	16453	0.433173		12638	0.332732		3888	0.102363
Total	1149321179	494783	0.4305		388553	0.338072		121544	0.105753
a Unique polymorphic SSRs were defined as SSRs that had available length information in ten or more genomes and a PIC value > 0
