# Supplementary material for: Genome-Wide Discovery of SSR Markers Based on Whole-Genome Resequencing Data of Dendrobium officinale
Source: Plants (Basel). 2025 Nov 25;14(23):3589. doi: 10.3390/plants14233589 (PMC12693954; doi:10.3390/plants14233589)
Supplement: Supplementary file 1 [file plants-14-03589-s001.zip › Table S6.xlsx]

## Sheet: Sheet1
Table S6. PIC values of common SSR loci
Namea	Countb	Maximum Length (bp)	Minimum Length (bp)	Allelec	PICd
Chr1-94935372	10	41	40	2	0.18
Chr1-94899508	14	41	40	2	0.13
Chr1-94897676	13	43	40	4	0.57
Chr1-94896563	12	41	40	2	0.15
Chr1-94888910	13	66	58	5	0.77
Chr1-94880690	14	44	41	4	0.6
Chr1-94869135	14	41	40	2	0.13
Chr1-94865007	12	41	40	2	0.28
Chr1-94864491	11	45	42	4	0.69
Chr1-94859276	10	44	40	5	0.74
Chr1-94851821	11	47	44	4	0.61
Chr1-94851689	13	42	40	3	0.46
Chr1-94851109	14	51	49	3	0.54
Chr1-94849067	13	44	42	2	0.14
Chr1-94845805	11	50	34	4	0.61
Chr1-94844899	11	45	32	2	0.17
Chr1-94834239	13	39	39	1	0
Chr1-94831414	12	42	41	2	0.38
Chr1-94830217	13	40	40	1	0
Chr1-94822735	12	45	41	4	0.6
Chr1-94807103	12	46	42	4	0.51
Chr1-94805874	13	42	41	2	0.47
Chr1-94803847	12	43	39	5	0.76
Chr1-94788996	12	41	40	2	0.15
Chr1-94783001	11	44	43	2	0.4
Chr1-94782312	13	44	41	4	0.49
Chr1-94781501	13	44	42	3	0.59
Chr1-94779074	13	42	40	3	0.38
Chr1-94774978	13	42	40	3	0.54
Chr1-94774311	14	40	40	1	0
Chr1-94774178	10	42	39	4	0.58
Chr1-94770591	14	43	41	2	0.13
Chr1-94757282	15	63	48	5	0.65
Chr1-94752847	11	47	44	4	0.55
Chr1-94743086	10	48	45	2	0.18
Chr1-94729100	14	44	41	4	0.6
Chr1-94724598	13	41	40	2	0.36
Chr1-94718654	14	42	40	3	0.45
Chr1-94701853	13	43	41	3	0.27
Chr1-94701185	12	42	42	1	0
Chr1-94686308	14	45	41	5	0.67
Chr1-94686069	14	41	40	2	0.41
Chr1-94683062	14	43	41	3	0.36
Chr1-94679716	11	46	42	3	0.51
Chr1-94675361	11	54	51	2	0.17
Chr1-94673994	11	47	46	2	0.46
Chr1-94657382	13	42	40	3	0.38
Chr1-94657170	11	57	54	2	0.17
Chr1-94649204	10	45	42	4	0.66
Chr1-94646825	14	43	41	3	0.36
Chr1-94644638	14	41	40	2	0.41
Chr1-94641627	14	42	40	2	0.13
Chr1-94635657	14	40	39	2	0.13
Chr1-94623208	13	41	40	2	0.14
Chr1-94611146	12	42	38	4	0.65
Chr1-94607556	11	46	43	4	0.61
Chr1-94606348	13	42	40	3	0.57
Chr1-94604664	13	44	42	2	0.14
Chr1-94593134	14	43	41	3	0.26
Chr1-94591720	13	42	40	3	0.27
Chr1-94590751	14	44	42	3	0.54
Chr1-94589672	14	41	40	2	0.24
Chr1-94587670	11	49	44	6	0.79
Chr1-94580263	13	43	41	3	0.57
Chr1-94578071	12	41	38	4	0.71
Chr1-94576569	10	48	37	8	0.84
Chr1-94575472	13	41	39	3	0.46
Chr1-94573580	14	42	40	3	0.36
Chr1-94569190	11	44	42	3	0.43
Chr1-94565576	10	77	41	5	0.68
Chr1-94560973	13	39	38	2	0.5
Chr1-94556053	12	41	40	2	0.28
Chr1-94551958	10	41	40	2	0.18
Chr1-94543855	11	45	44	2	0.4
Chr1-94541977	13	46	40	5	0.69
Chr1-94541517	14	41	40	2	0.34
Chr1-94539273	10	43	40	4	0.64
Chr1-94538471	13	41	40	2	0.36
Chr1-94538432	12	41	40	2	0.15
Chr1-94537708	14	44	40	4	0.6
Chr1-94536811	13	41	40	2	0.36
Chr1-94536359	14	41	40	2	0.24
Chr1-94534452	13	44	42	3	0.56
Chr1-94533242	13	42	38	4	0.56
Chr1-94531827	11	44	43	2	0.3
Chr1-94531661	12	46	43	3	0.49
Chr1-94530824	12	41	40	2	0.15
Chr1-94517989	11	43	41	3	0.31
Chr1-94517709	13	42	40	3	0.38
Chr1-94500212	10	48	46	3	0.34
Chr1-94495872	13	61	48	8	0.85
Chr1-94489088	11	41	39	3	0.31
Chr1-94488257	12	43	40	4	0.51
Chr1-94486980	12	41	39	3	0.5
Chr1-94470279	11	46	44	2	0.17
Chr1-94463106	10	45	42	3	0.66
Chr1-94452556	11	45	43	2	0.17
Chr1-94450445	10	39	39	1	0
Chr1-94449894	10	41	40	2	0.32
Chr1-94439462	10	47	43	4	0.64
Chr1-94434456	13	41	39	2	0.47
Chr1-94432028	14	49	44	5	0.71
Chr1-94430929	14	48	46	2	0.13
Chr1-94430750	15	64	48	6	0.53
Chr1-94429899	13	41	40	2	0.5
Chr1-94426787	14	41	39	3	0.44
Chr1-94426574	12	50	46	4	0.64
Chr1-94425910	12	47	43	5	0.74
Chr1-94414851	13	41	39	3	0.38
Chr1-94414808	13	54	44	6	0.76
Chr1-94414268	11	42	39	4	0.55
Chr1-94413415	14	56	50	4	0.66
Chr1-94371911	13	52	44	3	0.27
Chr1-94370699	12	46	42	4	0.71
Chr1-94370256	10	42	40	3	0.46
Chr1-94362985	14	47	42	6	0.76
Chr1-94359822	14	41	40	2	0.46
Chr1-94359749	12	41	40	2	0.49
Chr1-94321813	12	40	38	3	0.54
Chr1-94320334	14	47	42	4	0.53
Chr1-94319886	13	41	39	3	0.46
Chr1-94314667	15	46	41	6	0.67
Chr1-94314534	13	42	39	3	0.57
Chr1-94313861	14	57	45	2	0.24
Chr1-94311842	13	43	40	4	0.63
Chr1-94310099	13	41	40	2	0.26
Chr1-94305696	13	44	41	4	0.67
Chr1-94305136	11	42	37	4	0.55
Chr1-94295894	11	48	39	7	0.83
Chr1-94294085	10	43	40	3	0.54
Chr1-94284692	11	43	41	3	0.6
Chr1-94274984	14	42	39	4	0.54
Chr1-94274813	15	54	48	4	0.68
Chr1-94269924	11	46	40	3	0.58
Chr1-94256931	14	52	41	10	0.89
Chr1-94256862	14	47	40	6	0.8
Chr1-94249255	11	55	42	9	0.86
Chr1-94246688	12	45	40	3	0.5
Chr1-94239376	13	41	39	3	0.62
Chr1-94217149	10	45	43	3	0.56
Chr1-94186329	11	72	37	7	0.79
Chr1-94179593	14	43	41	3	0.54
Chr1-94178753	13	42	39	4	0.7
Chr1-94177070	13	43	39	5	0.75
Chr1-94175773	12	54	39	8	0.83
Chr1-94172703	11	72	50	6	0.81
Chr1-94164248	12	38	38	1	0
Chr1-94162498	11	54	42	3	0.6
Chr1-94160707	14	47	42	4	0.69
Chr1-94133387	14	41	39	3	0.36
Chr1-94132242	10	41	38	4	0.48
Chr1-94127207	10	42	40	3	0.58
Chr1-94126741	13	42	42	1	0
Chr1-94125131	14	44	42	3	0.64
Chr1-94124301	11	47	40	5	0.78
Chr1-94124183	11	41	39	3	0.56
Chr1-94097617	12	42	40	3	0.61
Chr1-94094901	12	42	36	6	0.79
Chr1-94092114	11	48	42	6	0.73
Chr1-94087000	11	53	43	7	0.84
Chr1-94086639	15	52	42	5	0.6
Chr1-94086542	12	46	40	5	0.75
Chr1-94086502	14	45	40	5	0.67
Chr1-94085784	13	51	48	2	0.26
Chr1-94085680	11	44	38	4	0.69
Chr1-94081416	11	42	38	5	0.71
Chr1-94081028	14	70	44	6	0.71
Chr1-94079433	13	54	42	7	0.8
Chr1-94073499	14	47	41	4	0.68
Chr1-94072710	12	42	38	4	0.63
Chr1-94072610	13	45	39	6	0.76
Chr1-94071654	15	42	29	5	0.76
Chr1-94070882	10	47	40	5	0.76
Chr1-94058765	13	41	38	4	0.39
Chr1-94058538	12	50	42	5	0.74
Chr1-94056534	11	40	37	4	0.69
Chr1-94055957	12	51	43	6	0.82
Chr1-94038228	13	40	38	3	0.47
Chr1-94038006	12	44	40	3	0.57
Chr1-94037751	11	46	40	3	0.51
Chr1-94037034	11	43	41	3	0.31
Chr1-94035334	14	43	40	4	0.69
Chr1-94031749	11	54	48	3	0.31
Chr1-94021553	12	42	37	4	0.6
Chr1-94009519	13	42	40	3	0.27
Chr1-93992807	13	43	40	4	0.67
Chr1-93989294	13	49	40	7	0.77
Chr1-93978113	10	40	40	1	0
Chr1-93977034	11	41	39	3	0.43
Chr1-93974428	11	47	41	4	0.64
Chr1-93974254	15	58	41	9	0.85
Chr1-93966867	10	63	59	4	0.58
Chr1-93950860	14	40	38	3	0.56
Chr1-93949537	11	44	41	4	0.73
Chr1-93930970	13	48	42	6	0.82
Chr1-93927793	12	45	42	4	0.65
Chr1-93927022	13	45	42	2	0.14
Chr1-93925273	10	46	44	2	0.48
Chr1-93925160	12	44	41	4	0.63
Chr1-93915096	10	44	41	4	0.58
Chr1-93914575	13	43	40	4	0.63
Chr1-93912675	12	42	40	3	0.54
Chr1-93911377	13	45	40	4	0.39
Chr1-93910475	13	42	40	3	0.57
Chr1-93909337	14	42	39	3	0.5
Chr1-93907125	13	41	39	3	0.54
Chr1-93888185	15	45	40	4	0.58
Chr1-93887837	14	43	39	4	0.66
Chr1-93872844	14	101	44	8	0.86
Chr1-93865500	10	41	37	3	0.46
Chr1-93861588	14	40	40	1	0
Chr1-93857077	11	41	40	2	0.17
Chr1-93854621	13	45	37	7	0.83
Chr1-93841725	11	39	39	1	0
Chr1-93840497	12	44	42	2	0.44
Chr1-93840113	14	44	42	3	0.61
Chr1-93839506	11	43	40	4	0.69
Chr1-93837583	12	67	64	4	0.64
Chr1-93828877	14	42	40	3	0.36
Chr1-93803279	11	42	39	3	0.31
Chr1-93801388	13	45	41	5	0.78
Chr1-93796741	11	50	44	7	0.83
Chr1-93792272	14	44	41	4	0.6
Chr1-93790449	13	51	45	2	0.26
Chr1-93780968	14	44	40	5	0.67
Chr1-93774827	13	44	39	6	0.77
Chr1-93774250	12	53	41	5	0.76
Chr1-93773573	11	48	45	2	0.46
Chr1-93765904	10	40	38	3	0.54
Chr1-93763244	11	63	54	3	0.6
Chr1-93760656	13	51	41	7	0.78
Chr1-93755038	13	46	42	4	0.63
Chr1-93754618	13	42	38	5	0.75
Chr1-93745868	12	46	42	3	0.49
Chr1-93741715	11	40	39	2	0.3
Chr1-93738306	15	60	48	6	0.78
Chr1-93734510	13	40	38	3	0.65
Chr1-93734165	12	42	39	3	0.54
Chr1-93730182	12	42	38	4	0.58
Chr1-93724461	12	45	42	4	0.64
Chr1-93724270	15	49	42	6	0.76
Chr1-93724181	12	49	49	1	0
Chr1-93717857	14	51	48	2	0.24
Chr1-93713973	13	39	39	1	0
Chr1-93686286	14	43	39	5	0.79
Chr1-93685317	12	47	39	5	0.76
Chr1-93684732	12	44	40	5	0.69
Chr1-93679602	11	48	42	4	0.74
Chr1-93646813	11	52	41	8	0.84
Chr1-93643222	11	41	38	4	0.68
Chr1-93640308	12	43	39	5	0.78
Chr1-93638742	11	45	40	6	0.73
Chr1-93637912	14	62	44	6	0.74
Chr1-93629547	14	43	38	5	0.67
Chr1-93629373	12	41	39	3	0.57
Chr1-93617305	12	42	34	6	0.75
Chr1-93598495	12	44	39	5	0.74
Chr1-93596754	11	49	39	6	0.78
Chr1-93589135	13	42	40	3	0.54
Chr1-93573513	12	63	51	4	0.51
Chr1-93555553	10	44	41	4	0.66
Chr1-93554650	12	47	41	7	0.82
Chr1-93553164	11	44	40	4	0.73
Chr1-93519818	12	43	41	2	0.44
Chr1-93519380	10	47	40	7	0.82
Chr1-93518226	13	41	38	4	0.66
Chr1-93500368	13	38	36	2	0.26
Chr1-93496066	10	86	54	6	0.76
Chr1-93496022	12	56	44	6	0.75
Chr1-93493947	11	45	41	5	0.71
Chr1-93488892	13	42	39	4	0.63
Chr1-93482575	11	45	39	6	0.78
Chr1-93457808	14	51	45	3	0.26
Chr1-93457753	13	39	39	1	0
Chr1-93456651	13	64	48	6	0.82
Chr1-93455769	14	42	40	3	0.5
Chr1-93452168	13	45	40	6	0.8
Chr1-93407684	12	40	40	1	0
Chr1-93399515	11	45	24	5	0.64
Chr1-93395634	11	54	42	9	0.88
Chr1-93389956	12	45	40	6	0.81
Chr1-93389653	13	52	42	4	0.56
Chr1-93379257	11	43	39	5	0.76
Chr1-93375553	13	39	37	3	0.52
Chr1-93373937	11	48	45	2	0.4
Chr1-93371252	12	43	38	5	0.75
Chr1-93368995	12	48	41	7	0.81
Chr1-93365705	13	41	39	8	0.71
Chr1-93362671	11	41	39	3	0.63
Chr1-93362525	14	47	40	7	0.83
Chr1-93362372	12	44	39	5	0.72
Chr1-93362292	12	43	38	4	0.68
Chr1-93360866	11	41	38	4	0.55
Chr1-93353786	11	49	40	6	0.78
Chr1-93335481	13	42	39	3	0.38
Chr1-93330734	11	49	41	7	0.83
Chr1-93327949	12	43	40	4	0.58
Chr1-93326541	12	42	40	3	0.63
Chr1-93325734	12	40	38	2	0.38
Chr1-93320315	12	41	38	3	0.49
Chr1-93319428	14	47	41	6	0.73
Chr1-93313262	10	43	39	4	0.66
Chr1-93312133	11	44	40	5	0.71
Chr1-93311902	12	50	40	5	0.69
Chr1-93297791	15	43	39	4	0.63
Chr1-93297280	13	50	44	4	0.71
Chr1-93295843	13	42	40	3	0.64
Chr1-93292246	11	56	48	5	0.76
Chr1-93292176	11	44	39	6	0.73
Chr1-93289503	15	46	40	5	0.76
Chr1-93288743	11	45	45	1	0
Chr1-93284506	10	43	39	5	0.76
Chr1-93250656	11	54	43	9	0.88
Chr1-93226622	10	51	35	4	0.48
Chr1-93220084	12	45	41	5	0.74
Chr1-93218918	11	126	43	9	0.88
Chr1-93216068	11	42	39	4	0.68
Chr1-93215945	13	42	41	2	0.47
Chr1-93193418	12	74	65	5	0.72
Chr1-93114515	13	54	42	8	0.85
Chr1-93112774	11	41	40	2	0.46
Chr1-93090414	14	41	40	2	0.24
Chr1-93085360	13	46	41	5	0.5
Chr1-93082378	15	62	40	7	0.76
Chr1-93078560	14	41	40	2	0.24
Chr1-93077248	10	46	40	4	0.7
Chr1-93068205	11	71	54	5	0.71
Chr1-93063635	10	42	39	4	0.7
Chr1-93059973	11	43	40	4	0.68
Chr1-93050316	15	52	40	10	0.85
Chr1-93046808	13	45	39	5	0.75
Chr1-93043333	11	36	36	1	0
Chr1-93038814	14	41	38	4	0.62
Chr1-93004134	12	43	36	7	0.82
Chr1-92991154	12	59	40	4	0.65
Chr1-92981340	12	46	40	5	0.68
Chr1-92974232	12	42	40	2	0.38
Chr1-92966004	12	43	40	4	0.74
Chr1-92926186	10	102	52	7	0.82
Chr1-92925665	14	44	40	4	0.53
Chr1-92923232	11	40	38	3	0.63
Chr1-92922125	10	41	39	3	0.46
Chr1-92919834	12	42	39	4	0.69
Chr1-92904317	11	40	38	3	0.63
Chr1-92902748	12	48	44	4	0.64
Chr1-92900329	10	40	38	3	0.54
Chr1-92894499	10	48	44	3	0.58
Chr1-92893859	12	71	56	5	0.61
Chr1-92893523	11	88	52	7	0.83
Chr1-92892785	13	45	39	3	0.38
Chr1-92887116	10	46	41	6	0.8
Chr1-92885954	11	41	37	3	0.31
Chr1-92867470	13	41	40	2	0.36
Chr1-92866394	12	44	37	6	0.74
Chr1-92862251	11	53	44	7	0.83
Chr1-92861788	12	56	42	4	0.69
Chr1-92854692	14	46	40	7	0.82
Chr1-92854375	11	48	43	3	0.51
Chr1-92847976	14	43	43	1	0
Chr1-92845557	10	42	40	3	0.46
Chr1-92843985	12	109	44	9	0.88
Chr1-92823753	12	44	41	4	0.71
Chr1-92816639	11	42	39	4	0.61
Chr1-92814498	11	46	41	6	0.78
Chr1-92814437	13	42	39	4	0.66
Chr1-92811141	12	43	40	4	0.65
Chr1-92792590	13	43	38	6	0.76
Chr1-92786578	13	43	38	2	0.26
Chr1-92779249	12	48	46	2	0.28
Chr1-92771023	13	46	40	7	0.84
Chr1-92770055	11	46	42	5	0.78
Chr1-92762181	13	43	39	5	0.67
Chr1-92749838	12	51	40	6	0.69
Chr1-92735690	12	46	42	5	0.72
Chr1-92734402	13	46	46	1	0
Chr1-92734334	10	46	42	6	0.67
Chr1-92731467	12	44	41	4	0.6
Chr1-92720607	10	43	38	4	0.66
Chr1-92670381	13	48	40	6	0.79
Chr1-92657466	12	48	42	6	0.78
Chr1-92657267	14	41	37	5	0.62
Chr1-92656957	10	42	40	3	0.46
Chr1-92652244	14	47	40	6	0.76
Chr1-92648468	12	41	38	3	0.29
Chr1-92642193	11	44	40	4	0.71
Chr1-92640580	13	54	51	2	0.14
Chr1-92640342	14	46	40	6	0.79
Chr1-92631847	10	42	37	2	0.18
Chr1-92631412	11	41	39	3	0.31
Chr1-92629847	14	46	42	4	0.66
Chr1-92619342	10	45	42	4	0.7
Chr1-92617496	12	44	40	5	0.74
Chr1-92617151	11	44	39	4	0.61
Chr1-92617115	12	41	39	3	0.67
Chr1-92616364	11	44	39	4	0.68
Chr1-92587458	11	45	42	2	0.17
Chr1-92587077	14	45	42	2	0.13
Chr1-92580993	10	44	41	4	0.7
Chr1-92578701	14	42	41	2	0.24
Chr1-92555140	11	41	40	2	0.17
Chr1-92550174	11	41	38	4	0.55
Chr1-92548501	12	50	39	5	0.61
Chr1-92527882	10	102	52	5	0.72
Chr1-92521232	13	47	41	7	0.8
Chr1-92519717	13	44	41	4	0.69
Chr1-92512464	14	40	39	2	0.41
Chr1-92509186	12	72	13	5	0.53
Chr1-92508161	10	44	41	4	0.66
Chr1-92504411	12	52	49	2	0.28
Chr1-92504225	11	43	41	3	0.64
Chr1-92503049	13	42	38	3	0.46
Chr1-92502991	14	44	39	6	0.79
Chr1-92501529	10	48	41	4	0.66
Chr1-92488061	13	44	39	5	0.7
Chr1-92485806	12	40	40	1	0
Chr1-92470688	11	47	41	5	0.76
Chr1-92466043	12	43	37	5	0.75
Chr1-92447905	14	49	41	7	0.84
Chr1-92441919	11	43	40	4	0.64
Chr1-92441847	11	41	39	3	0.51
Chr1-92441302	10	46	42	3	0.62
Chr1-92437397	14	49	40	6	0.79
Chr1-92418582	13	39	38	2	0.43
Chr1-92415714	10	44	41	3	0.64
Chr1-92408974	12	48	38	8	0.85
Chr1-92408710	15	51	45	3	0.56
Chr1-92408009	15	51	42	3	0.56
Chr1-92407867	12	80	43	6	0.69
Chr1-92403145	10	75	47	8	0.84
Chr1-92397003	12	48	44	3	0.4
Chr1-92388212	10	47	43	5	0.76
Chr1-92382170	13	46	41	4	0.63
Chr1-92382039	12	51	42	3	0.57
Chr1-92379056	10	46	40	6	0.8
Chr1-92360558	10	51	36	3	0.54
Chr1-92347396	14	44	44	1	0
Chr1-92294792	11	76	44	6	0.78
Chr1-92289327	12	48	36	7	0.79
Chr1-92286773	13	54	42	6	0.78
Chr1-92285265	15	57	45	4	0.51
Chr1-92276256	13	38	38	1	0
Chr1-92249375	13	46	42	3	0.59
Chr1-92247800	10	45	40	4	0.66
Chr1-92228910	12	52	41	7	0.82
Chr1-92225756	11	43	37	4	0.55
Chr1-92221743	12	44	40	4	0.6
Chr1-92219646	14	51	44	6	0.63
Chr1-92219352	11	44	40	5	0.74
Chr1-92219092	11	42	39	4	0.71
Chr1-92211771	10	50	43	6	0.8
Chr1-92211446	11	41	40	2	0.3
Chr1-92199772	10	48	42	6	0.8
Chr1-92195470	10	41	36	6	0.82
Chr1-92176119	12	43	41	3	0.57
Chr1-92171180	12	41	39	3	0.5
Chr1-92132765	13	48	44	5	0.77
Chr1-92095938	13	47	42	4	0.56
Chr1-92094262	13	41	39	3	0.54
Chr1-92093541	12	47	40	6	0.82
Chr1-92091819	11	51	47	5	0.71
Chr1-92076504	11	81	39	4	0.61
Chr1-92072599	11	53	42	7	0.84
Chr1-92060522	11	46	40	5	0.64
Chr1-92055096	14	42	40	3	0.36
Chr1-92053120	11	46	40	5	0.76
Chr1-92052712	13	40	38	3	0.27
Chr1-92051567	11	51	45	6	0.79
Chr1-92044968	14	90	42	11	0.89
Chr1-92043691	11	43	40	4	0.55
Chr1-92038693	11	47	40	6	0.73
Chr1-92028878	13	40	39	2	0.14
Chr1-92022301	10	44	40	5	0.76
Chr1-92018084	14	53	41	8	0.84
Chr1-92010640	12	44	39	6	0.78
Chr1-92010314	13	48	40	6	0.73
Chr1-91990680	13	43	40	4	0.73
Chr1-91990615	14	66	48	4	0.54
Chr1-91971490	10	42	40	3	0.34
Chr1-91968494	10	43	41	3	0.62
Chr1-91958617	13	46	39	7	0.77
Chr1-91953977	12	55	43	7	0.82
Chr1-91952321	14	46	41	6	0.81
Chr1-91942112	11	47	42	5	0.71
Chr1-91933608	14	51	42	8	0.83
Chr1-91928653	12	45	40	5	0.76
Chr1-91926183	14	48	40	7	0.76
Chr1-91893232	11	42	40	3	0.58
Chr1-91879134	14	43	40	4	0.6
Chr1-91878926	12	47	37	9	0.88
Chr1-91863169	10	43	40	4	0.66
Chr1-91862596	13	54	42	4	0.56
Chr1-91857439	11	42	38	5	0.69
Chr1-91856325	13	42	38	4	0.57
Chr1-91843405	13	47	39	7	0.83
Chr1-91843233	10	51	42	5	0.74
Chr1-91843051	11	43	39	4	0.61
Chr1-91841644	11	42	39	4	0.61
Chr1-91836316	13	63	51	5	0.76
Chr1-91835279	15	66	48	3	0.6
Chr1-91834486	10	41	39	3	0.54
Chr1-91834137	10	60	44	3	0.34
Chr1-91833704	11	43	41	3	0.6
Chr1-91808188	14	54	45	4	0.6
Chr1-91803340	11	49	45	4	0.68
Chr1-91771385	13	42	40	3	0.56
Chr1-91767509	13	47	39	5	0.75
Chr1-91767167	14	57	42	5	0.65
Chr1-91758648	12	43	40	4	0.64
Chr1-91756967	11	75	53	5	0.74
Chr1-91756263	12	48	43	6	0.74
Chr1-91747485	14	55	40	10	0.89
Chr1-91746561	10	80	44	8	0.86
Chr1-91745032	13	69	45	8	0.86
Chr1-91740775	12	41	39	3	0.61
Chr1-91737285	12	41	39	3	0.49
Chr1-91728745	12	49	40	7	0.82
Chr1-91728661	12	43	22	5	0.72
Chr1-91726741	11	41	41	1	0
Chr1-91724926	14	44	40	4	0.7
Chr1-91722839	12	53	52	2	0.38
Chr1-91717857	12	41	39	3	0.29
Chr1-91716992	10	44	41	4	0.7
Chr1-91692062	10	49	44	4	0.66
Chr1-91691541	11	45	41	4	0.63
Chr1-91691333	15	46	36	7	0.83
Chr1-91691141	12	48	38	5	0.76
Chr1-91676396	10	46	41	5	0.8
Chr1-91667332	14	53	44	5	0.67
Chr1-91655143	13	43	40	4	0.56
Chr1-91648893	14	43	40	4	0.7
Chr1-91644621	11	41	40	2	0.4
Chr1-91635257	14	48	45	2	0.13
Chr1-91634269	15	47	42	5	0.72
Chr1-91630208	11	42	40	2	0.17
Chr1-91621232	14	44	40	5	0.79
Chr1-91620845	14	49	41	7	0.84
Chr1-91613893	12	42	39	4	0.67
Chr1-91612221	15	40	35	4	0.61
Chr1-91602207	11	45	39	6	0.76
Chr1-91600429	14	54	42	4	0.54
Chr1-91587940	12	44	42	2	0.15
Chr1-91581352	11	50	41	5	0.64
Chr1-91555224	14	44	40	5	0.71
Chr1-91552890	12	47	42	4	0.71
Chr1-91543728	10	40	39	2	0.48
Chr1-91535705	13	43	41	3	0.54
Chr1-91527444	13	48	40	4	0.6
Chr1-91526091	11	44	40	4	0.61
Chr1-91519335	13	44	42	3	0.54
Chr1-91517981	13	40	38	3	0.66
Chr1-91517062	12	44	42	3	0.57
Chr1-91516639	13	41	39	3	0.46
Chr1-91516141	10	39	39	1	0
Chr1-91504716	13	41	39	3	0.46
Chr1-91504409	10	40	39	2	0.42
Chr1-91493942	12	41	40	2	0.28
Chr1-91492283	12	44	41	4	0.65
Chr1-91491957	15	52	44	5	0.74
Chr1-91487597	15	49	41	9	0.86
Chr1-91483252	13	40	38	3	0.46
Chr1-91475464	13	40	39	2	0.36
Chr1-91470690	12	59	44	5	0.72
Chr1-91464798	10	99	51	8	0.86
Chr1-91461562	12	46	40	5	0.68
Chr1-91460691	12	43	36	5	0.68
Chr1-91455011	14	42	39	4	0.64
Chr1-91454087	11	42	42	1	0
Chr1-91453423	11	41	39	3	0.31
Chr1-91453063	13	44	39	6	0.79
Chr1-91447821	11	42	39	4	0.68
Chr1-91445534	11	37	36	2	0.17
Chr1-91445144	14	69	42	6	0.68
Chr1-91442683	13	37	36	2	0.14
Chr1-91435046	11	59	49	7	0.83
Chr1-91432043	11	44	41	4	0.68
Chr1-91428521	12	48	42	4	0.63
Chr1-91428366	12	43	37	4	0.65
Chr1-91423536	14	60	39	7	0.82
Chr1-91423305	12	53	38	8	0.85
Chr1-91392141	14	41	39	3	0.52
Chr1-91384805	13	46	40	6	0.66
Chr1-91351532	14	40	38	2	0.49
Chr1-91348715	11	50	45	6	0.78
Chr1-91348660	14	76	59	5	0.55
Chr1-91347857	13	45	43	2	0.26
Chr1-91341590	13	56	46	7	0.82
Chr1-91339525	11	54	51	2	0.17
Chr1-91338116	13	42	38	3	0.38
Chr1-91338073	11	45	36	8	0.84
Chr1-91334679	15	54	45	4	0.67
Chr1-91330565	13	44	38	5	0.73
Chr1-91317900	14	42	40	3	0.6
Chr1-91310531	11	40	38	3	0.51
Chr1-91296499	13	55	39	3	0.46
Chr1-91296228	14	43	39	4	0.53
Chr1-91287318	13	44	39	5	0.65
Chr1-91283803	15	47	41	7	0.83
Chr1-91280434	14	44	38	4	0.53
Chr1-91279893	14	47	41	6	0.78
Chr1-91266049	10	40	37	4	0.7
Chr1-91264695	13	44	38	5	0.58
Chr1-91257360	13	106	44	7	0.73
Chr1-91253491	11	49	40	6	0.79
Chr1-91252919	12	42	40	3	0.61
Chr1-91252398	10	41	39	3	0.54
Chr1-91245971	13	44	39	6	0.78
Chr1-91239076	12	45	41	4	0.6
Chr1-91238478	10	51	48	2	0.18
Chr1-91225724	11	43	39	5	0.74
Chr1-91223173	12	44	40	5	0.76
Chr1-91219546	13	41	39	3	0.46
Chr1-91215634	12	42	40	3	0.4
Chr1-91214720	11	54	37	6	0.79
Chr1-91202408	14	43	41	3	0.57
Chr1-91201130	13	43	39	4	0.66
Chr1-91178707	11	48	40	6	0.78
Chr1-91168331	14	66	42	10	0.88
Chr1-91166608	13	47	40	7	0.8
Chr1-91165376	15	84	60	8	0.82
Chr1-91165074	11	55	44	3	0.6
Chr1-91156809	11	45	40	3	0.31
Chr1-91149445	12	45	41	4	0.65
Chr1-91139052	13	44	39	5	0.65
Chr1-91137490	13	43	39	5	0.72
Chr1-91137014	10	48	39	2	0.18
Chr1-91135681	10	46	43	4	0.64
Chr1-91132523	14	42	38	5	0.72
Chr1-91128625	10	42	40	3	0.46
Chr1-91122558	12	42	40	3	0.63
Chr1-91119215	11	47	41	5	0.64
Chr1-91114002	12	43	38	5	0.75
Chr1-91113834	11	41	39	3	0.43
Chr1-91112945	14	40	38	3	0.52
Chr1-91067017	12	42	40	3	0.49
Chr1-91066875	12	39	38	2	0.15
Chr1-91063685	12	43	39	4	0.65
Chr1-91060547	15	46	38	5	0.74
Chr1-91053035	14	43	39	5	0.55
Chr1-91052844	15	45	42	2	0.5
Chr1-91044861	11	41	39	3	0.51
Chr1-91042789	12	41	39	3	0.54
Chr1-91032187	13	44	40	5	0.76
Chr1-91031608	14	41	38	4	0.6
Chr1-91028297	11	51	28	2	0.17
Chr1-91026903	10	42	39	4	0.7
Chr1-91018872	13	48	33	9	0.86
Chr1-91017308	13	54	48	3	0.59
Chr1-91012834	13	41	38	3	0.62
Chr1-91012192	12	40	39	2	0.38
Chr1-91011635	10	48	40	7	0.82
Chr1-90997473	15	43	38	5	0.72
Chr1-90995118	15	72	41	8	0.79
Chr1-90983430	13	46	40	3	0.56
Chr1-90938250	10	42	37	5	0.72
Chr1-90930257	11	47	40	7	0.83
Chr1-90926033	13	42	39	4	0.63
Chr1-90922515	12	45	41	5	0.78
Chr1-90914321	11	41	40	2	0.46
Chr1-90910868	11	42	40	2	0.17
Chr1-90884130	11	50	40	7	0.81
Chr1-90882367	12	85	63	9	0.88
Chr1-90877773	11	45	41	4	0.64
Chr1-90874847	13	42	39	4	0.72
Chr1-90864208	13	54	40	8	0.85
Chr1-90841118	12	48	42	4	0.71
Chr1-90833392	15	47	39	7	0.81
Chr1-90832889	13	41	39	3	0.57
Chr1-90829868	13	43	41	2	0.14
Chr1-90823634	12	42	39	4	0.71
Chr1-90821147	14	41	40	2	0.24
Chr1-90815021	15	52	38	5	0.6
Chr1-90814149	10	55	42	7	0.78
Chr1-90813826	13	42	38	5	0.65
Chr1-90813475	11	44	39	5	0.64
Chr1-90812923	10	52	42	8	0.86
Chr1-90777072	13	42	39	4	0.66
Chr1-90775533	11	42	39	4	0.71
Chr1-90775177	13	43	40	4	0.7
Chr1-90771750	14	46	40	4	0.58
Chr1-90771595	14	41	40	2	0.49
Chr1-90760418	10	44	42	3	0.64
Chr1-90746903	13	44	42	3	0.38
Chr1-90735586	14	47	42	3	0.54
Chr1-90734398	11	43	42	2	0.17
Chr1-90732216	12	39	38	2	0.44
Chr1-90730548	14	51	42	5	0.55
Chr1-90729187	13	40	39	2	0.26
Chr1-90727748	13	43	40	4	0.7
Chr1-90723564	12	48	43	6	0.79
Chr1-90720130	15	60	48	4	0.71
Chr1-90701174	15	45	38	8	0.85
Chr1-90699752	13	57	41	7	0.83
Chr1-90691670	10	43	39	4	0.74
Chr1-90687591	10	39	38	2	0.5
Chr1-90687019	14	41	37	5	0.72
Chr1-90674595	15	80	45	11	0.9
Chr1-90641019	14	54	45	3	0.56
Chr1-90637005	12	43	40	4	0.68
Chr1-90634485	13	40	39	2	0.26
Chr1-90632005	10	60	54	5	0.68
Chr1-90616618	14	43	40	4	0.69
Chr1-90616041	11	41	40	2	0.3
Chr1-90591079	10	44	37	5	0.76
Chr1-90587723	10	45	40	6	0.8
Chr1-90584205	13	45	41	5	0.75
Chr1-90581851	14	42	40	3	0.6
Chr1-90556348	15	43	40	4	0.56
Chr1-90549159	12	47	41	6	0.82
Chr1-90548211	10	42	39	3	0.62
Chr1-90536353	12	43	41	3	0.57
Chr1-90529289	12	45	39	6	0.79
Chr1-90528698	14	39	37	3	0.54
Chr1-90525704	15	46	40	7	0.83
Chr1-90517242	11	40	40	1	0
Chr1-90509095	13	48	38	8	0.83
Chr1-90503639	11	46	30	7	0.84
Chr1-90500088	10	50	42	4	0.7
Chr1-90499952	11	41	40	2	0.17
Chr1-90495254	15	43	37	4	0.64
Chr1-90470001	13	64	58	4	0.63
Chr1-90468665	12	49	44	6	0.75
Chr1-90466908	11	43	40	4	0.61
Chr1-90460631	13	42	40	3	0.57
Chr1-90447451	12	50	44	7	0.82
Chr1-90431667	14	43	38	4	0.64
Chr1-90431097	11	44	41	4	0.68
Chr1-90430292	11	43	43	1	0
Chr1-90429862	10	54	44	5	0.74
Chr1-90429029	15	44	40	5	0.6
Chr1-90424162	13	76	55	7	0.8
Chr1-90423634	13	48	40	5	0.64
Chr1-90423168	13	47	40	6	0.79
Chr1-90421296	13	59	45	8	0.84
Chr1-90420636	11	45	39	5	0.78
Chr1-90417945	15	60	42	8	0.84
Chr1-90416194	11	48	40	5	0.74
Chr1-90415050	11	42	40	3	0.58
Chr1-90413882	15	47	38	8	0.86
Chr1-90412014	15	45	39	6	0.79
Chr1-90404517	11	43	39	5	0.76
Chr1-90404371	15	51	42	4	0.51
Chr1-90403328	15	41	38	3	0.55
Chr1-90403155	13	50	38	7	0.83
Chr1-90402453	10	41	40	2	0.42
Chr1-90400283	13	43	39	5	0.67
Chr1-90394079	10	62	46	4	0.7
Chr1-90376445	10	40	40	1	0
Chr1-90372889	14	43	38	2	0.56
Chr1-90361702	11	42	39	4	0.63
Chr1-90339825	13	46	40	6	0.76
Chr1-90337504	14	45	40	6	0.79
Chr1-90301098	12	66	48	5	0.53
Chr1-90288220	11	43	39	5	0.56
Chr1-90285645	12	42	38	4	0.69
Chr1-90279948	11	47	42	4	0.55
Chr1-90278913	11	83	71	7	0.83
Chr1-90275801	10	41	39	3	0.46
Chr1-90247319	13	40	39	2	0.14
Chr1-90244292	12	87	66	6	0.81
Chr1-90241361	11	42	40	3	0.63
Chr1-90238040	15	81	57	11	0.89
Chr1-90237057	11	43	42	2	0.4
Chr1-90236909	14	45	39	5	0.62
Chr1-90208282	15	44	40	5	0.74
Chr1-90207054	12	47	40	7	0.81
Chr1-90200270	13	42	40	3	0.57
Chr1-90198276	13	48	41	8	0.84
Chr1-90194655	13	42	38	2	0.47
Chr1-90191146	11	41	40	2	0.3
Chr1-90187909	12	41	39	3	0.4
Chr1-90184281	11	45	41	4	0.68
Chr1-90169451	12	58	58	1	0
Chr1-90162256	13	43	41	3	0.66
Chr1-90162081	12	42	38	4	0.51
Chr1-90161993	13	42	38	5	0.72
Chr1-90158636	10	45	37	6	0.8
Chr1-90158589	13	42	39	4	0.63
Chr1-90154427	13	42	38	4	0.67
Chr1-90153439	13	44	44	1	0
Chr1-90123631	11	43	34	5	0.71
Chr1-90117067	12	43	40	4	0.65
Chr1-90114577	11	46	43	3	0.6
Chr1-90087591	11	40	38	3	0.63
Chr1-90086844	12	42	38	5	0.68
Chr1-90083700	10	40	39	2	0.32
Chr1-90080395	12	49	41	7	0.83
Chr1-90079773	11	42	39	4	0.61
Chr1-90076002	13	45	39	4	0.83
Chr1-90070844	10	42	40	3	0.54
Chr1-90070744	10	44	42	2	0.32
Chr1-90069853	14	42	39	4	0.69
Chr1-90056832	14	44	40	3	0.36
Chr1-90023529	13	42	42	1	0
Chr1-90001676	12	63	43	5	0.72
Chr1-89998827	14	46	40	4	0.72
Chr1-89996579	10	47	40	5	0.74
Chr1-89964128	10	43	40	4	0.66
Chr1-89960189	13	42	38	5	0.58
Chr1-89954338	12	50	46	3	0.61
Chr1-89947372	13	41	39	3	0.46
Chr1-89945948	10	84	57	7	0.84
Chr1-89945461	13	42	39	4	0.67
Chr1-89943706	11	50	43	5	0.78
Chr1-89943198	11	81	48	7	0.84
Chr1-89937122	14	44	42	3	0.36
Chr1-89931291	13	53	42	8	0.85
Chr1-89919920	11	46	44	2	0.5
Chr1-89897282	10	50	44	4	0.48
Chr1-89894923	11	42	40	3	0.56
Chr1-89893723	10	51	45	7	0.82
Chr1-89885523	10	51	41	8	0.84
Chr1-89880356	11	43	41	3	0.6
Chr1-89874895	10	40	38	3	0.34
Chr1-89867154	11	43	40	3	0.56
Chr1-89866879	13	42	40	3	0.66
Chr1-89866765	14	43	41	3	0.5
Chr1-89865256	11	42	40	3	0.63
Chr1-89855733	14	41	40	2	0.13
Chr1-89852606	13	44	40	5	0.64
Chr1-89852491	15	44	38	6	0.6
Chr1-89852123	15	44	38	5	0.6
Chr1-89827743	11	50	46	3	0.63
Chr1-89825415	12	46	42	5	0.75
Chr1-89823766	13	43	34	5	0.78
Chr1-89791146	10	44	40	5	0.72
Chr1-89787085	12	43	39	4	0.51
Chr1-89782718	11	64	42	5	0.56
Chr1-89781504	11	57	54	4	0.55
Chr1-89780954	14	43	25	5	0.68
Chr1-89779475	12	44	40	4	0.58
Chr1-89765890	11	45	36	8	0.86
Chr1-89755370	10	43	43	1	0
Chr1-89747630	14	46	37	5	0.78
Chr1-89743842	13	41	39	3	0.66
Chr1-89743541	11	94	46	7	0.83
Chr1-89738144	12	66	54	5	0.72
Chr1-89725771	12	44	40	3	0.61
Chr1-89710529	13	45	39	6	0.77
Chr1-89709653	15	55	40	4	0.68
Chr1-89692381	14	45	42	4	0.64
Chr1-89681641	10	42	40	3	0.58
Chr1-89679698	13	43	39	5	0.75
Chr1-89657998	13	120	44	6	0.8
Chr1-89650914	10	42	40	3	0.58
Chr1-89619924	10	58	46	5	0.68
Chr1-89606940	11	41	40	2	0.17
Chr1-89599127	11	43	40	4	0.68
Chr1-89598291	10	43	39	3	0.54
Chr1-89587171	12	44	42	2	0.28
Chr1-89569842	10	46	41	6	0.8
Chr1-89569805	11	43	39	5	0.69
Chr1-89569018	10	40	39	2	0.5
Chr1-89567655	11	54	50	5	0.78
Chr1-89567095	10	44	40	5	0.74
Chr1-89564845	14	50	43	8	0.84
Chr1-89562399	12	45	43	3	0.49
Chr1-89553468	10	110	42	9	0.88
Chr1-89553195	13	45	42	2	0.43
Chr1-89550735	12	48	41	7	0.83
Chr1-89550270	11	41	39	3	0.51
Chr1-89549765	10	46	41	5	0.76
Chr1-89549313	11	41	39	3	0.58
Chr1-89546657	11	43	41	3	0.43
Chr1-89536467	13	40	40	1	0
Chr1-89529899	10	48	42	4	0.7
Chr1-89523671	13	44	40	4	0.7
Chr1-89513867	10	48	41	6	0.8
Chr1-89513732	11	62	46	8	0.84
Chr1-89513451	12	66	61	5	0.74
Chr1-89510215	14	46	40	5	0.72
Chr1-89481455	13	44	42	2	0.36
Chr1-89480948	10	44	38	6	0.7
Chr1-89474203	12	45	42	5	0.75
Chr1-89469090	15	45	40	5	0.7
Chr1-89460981	12	43	42	2	0.38
Chr1-89456816	11	42	39	4	0.61
Chr1-89455517	14	50	41	8	0.77
Chr1-89451396	12	46	37	8	0.86
Chr1-89450891	12	48	45	2	0.28
Chr1-89446775	11	40	40	1	0
Chr1-89445301	13	47	42	6	0.8
Chr1-89445142	13	48	45	2	0.47
Chr1-89411503	10	40	40	1	0
Chr1-89281883	14	40	40	1	0
Chr1-89238856	11	41	38	4	0.68
Chr1-89229205	10	49	43	4	0.48
Chr1-89227324	11	50	44	4	0.63
Chr1-89221083	11	52	42	7	0.79
Chr1-89162062	13	46	38	5	0.7
Chr1-89115956	13	45	40	5	0.7
Chr1-89108265	10	42	39	4	0.64
Chr1-89103179	10	42	40	3	0.62
Chr1-89102907	10	43	40	4	0.66
Chr1-89102451	10	44	42	2	0.42
Chr1-89086548	11	42	39	4	0.68
Chr1-89061709	11	41	39	3	0.51
Chr1-89059747	10	50	44	3	0.54
Chr1-89039560	10	43	41	3	0.58
Chr1-89012423	13	38	38	1	0
Chr1-88996955	13	46	42	3	0.27
Chr1-88918313	11	41	41	1	0
Chr1-88883169	13	43	38	6	0.66
Chr1-88881032	11	47	40	7	0.79
Chr1-88878360	13	46	45	2	0.26
Chr1-88861892	11	40	39	2	0.17
Chr1-88856356	12	44	41	4	0.65
Chr1-88855665	14	53	40	8	0.86
Chr1-88855446	13	41	40	2	0.26
Chr1-88847442	14	82	46	12	0.91
Chr1-88843895	12	51	40	5	0.61
Chr1-88842937	13	51	44	8	0.82
Chr1-88824646	14	43	40	4	0.6
Chr1-88812241	10	56	42	7	0.82
Chr1-88811315	12	74	40	5	0.61
Chr1-88804035	14	51	48	2	0.13
Chr1-88801894	13	46	41	6	0.79
Chr1-88798116	14	42	34	5	0.8
Chr1-88790002	14	49	41	6	0.81
Chr1-88788109	11	46	46	1	0
Chr1-88776021	11	44	41	4	0.69
Chr1-88773493	14	41	38	4	0.61
Chr1-88773344	10	48	40	4	0.66
Chr1-88768727	12	51	36	8	0.85
Chr1-88753478	14	45	39	7	0.76
Chr1-88731024	14	61	38	6	0.71
Chr1-88707895	11	42	40	2	0.3
Chr1-88674777	10	40	38	3	0.54
Chr1-88645723	11	46	42	5	0.71
Chr1-88641223	13	75	58	5	0.72
Chr1-88640284	13	43	40	4	0.6
Chr1-88639717	10	43	40	4	0.64
Chr1-88635503	11	58	54	3	0.6
Chr1-88632402	12	47	41	7	0.83
Chr1-88630999	14	42	40	3	0.52
Chr1-88629632	13	44	37	6	0.76
Chr1-88627163	10	41	39	3	0.64
Chr1-88623332	12	48	41	5	0.72
Chr1-88606130	13	43	39	5	0.71
Chr1-88604909	13	43	40	4	0.57
Chr1-88601120	14	42	38	5	0.7
Chr1-88601078	10	44	42	3	0.66
Chr1-88599146	11	49	43	6	0.79
Chr1-88596137	12	48	42	6	0.81
Chr1-88578871	14	44	40	3	0.45
Chr1-88575212	10	56	56	1	0
Chr1-88572182	13	52	40	7	0.8
Chr1-88568346	11	49	41	6	0.79
Chr1-88554667	10	39	39	1	0
Chr1-88549020	14	42	40	3	0.52
Chr1-88515340	12	54	54	1	0
Chr1-88508466	12	41	38	4	0.69
Chr1-88497869	10	56	37	6	0.76
Chr1-88489917	14	57	45	4	0.64
Chr1-88489139	10	41	38	4	0.64
Chr1-88483922	14	44	34	6	0.77
Chr1-88483136	10	43	42	2	0.18
Chr1-88471046	11	42	40	3	0.6
Chr1-88470568	11	51	43	7	0.83
Chr1-88469917	13	42	38	4	0.71
Chr1-88459724	11	46	39	6	0.78
Chr1-88458126	14	43	40	4	0.62
Chr1-88449640	13	45	41	4	0.63
Chr1-88439099	12	45	40	5	0.76
Chr1-88432349	14	42	40	2	0.13
Chr1-88427867	12	44	39	6	0.75
Chr1-88416763	14	44	39	5	0.61
Chr1-88406837	13	42	37	6	0.78
Chr1-88406299	13	49	42	7	0.78
Chr1-88384117	10	44	39	5	0.74
Chr1-88369169	12	45	44	2	0.15
Chr1-88363090	11	45	33	6	0.81
Chr1-88362760	10	45	42	4	0.58
Chr1-88362164	11	44	40	2	0.17
Chr1-88327013	14	51	35	3	0.52
Chr1-88315245	11	47	44	4	0.69
Chr1-88314024	12	41	41	1	0
Chr1-88311352	12	43	38	4	0.63
Chr1-88310752	12	44	40	3	0.29
Chr1-88310638	10	47	40	7	0.84
Chr1-88309775	12	42	39	3	0.4
Chr1-88309523	10	44	40	5	0.68
Chr1-88300903	13	43	40	4	0.63
Chr1-88299022	10	48	44	3	0.34
Chr1-88295107	13	41	39	3	0.38
Chr1-88289287	11	44	39	4	0.68
Chr1-88279114	11	47	41	6	0.81
Chr1-88268088	10	138	42	9	0.88
Chr1-88253850	10	49	35	7	0.84
Chr1-88253772	14	45	39	7	0.8
Chr1-88246904	15	45	40	6	0.67
Chr1-88245608	14	46	40	7	0.81
Chr1-88236341	13	42	42	1	0
Chr1-88228827	12	43	40	4	0.72
Chr1-88228318	11	40	39	2	0.3
Chr1-88219586	11	46	41	6	0.79
Chr1-88218801	10	41	39	3	0.64
Chr1-88218639	11	43	38	6	0.79
Chr1-88206597	13	46	40	7	0.82
Chr1-88206416	10	74	46	8	0.86
Chr1-88202424	14	48	39	7	0.83
Chr1-88201868	13	51	40	6	0.76
Chr1-88195743	11	44	35	6	0.78
Chr1-88178435	13	39	38	2	0.36
Chr1-88150825	11	44	39	5	0.69
Chr1-88147093	10	47	43	5	0.6
Chr1-88146420	14	56	39	3	0.58
Chr1-88140144	12	43	40	4	0.67
Chr1-88136259	11	41	39	3	0.6
Chr1-88132105	11	68	54	6	0.76
Chr1-88131776	11	50	42	5	0.78
Chr1-88128542	14	48	40	2	0.24
Chr1-88124201	12	46	42	3	0.49
Chr1-88121718	13	44	42	2	0.26
Chr1-88119868	12	42	39	4	0.64
Chr1-88119790	11	46	42	3	0.56
Chr1-88112691	13	41	39	3	0.62
Chr1-88109855	14	47	41	5	0.74
Chr1-88107908	14	42	39	4	0.66
Chr1-88105081	14	49	41	7	0.83
Chr1-88102956	11	53	40	8	0.86
Chr1-88102629	12	51	40	7	0.82
Chr1-88091061	12	50	38	5	0.75
Chr1-88083115	10	64	44	5	0.78
Chr1-88081037	10	41	39	3	0.54
Chr1-88073172	12	50	42	3	0.49
Chr1-88065394	13	48	44	4	0.6
Chr1-88061282	12	40	38	3	0.49
Chr1-88056451	11	89	76	3	0.56
Chr1-88054699	10	48	39	5	0.74
Chr1-88049998	11	50	42	7	0.83
Chr1-88049228	14	46	42	2	0.13
Chr1-88049157	10	43	39	5	0.74
Chr1-88042722	11	43	38	5	0.74
Chr1-88038131	13	40	39	2	0.43
Chr1-88037856	11	70	66	5	0.74
Chr1-88037737	13	57	45	4	0.71
Chr1-88037309	12	78	46	7	0.82
Chr1-88035077	12	46	41	5	0.74
Chr1-88033301	11	45	40	5	0.74
Chr1-88030664	10	46	42	4	0.64
Chr1-88028791	12	45	39	5	0.67
Chr1-88024764	11	42	40	3	0.43
Chr1-88023830	13	50	42	4	0.56
Chr1-88018944	13	42	40	3	0.52
Chr1-88000735	12	53	39	8	0.82
Chr1-87987852	13	49	41	7	0.73
Chr1-87986556	15	57	48	3	0.52
Chr1-87982357	13	48	45	2	0.36
Chr1-87971839	12	41	39	3	0.57
Chr1-87971174	12	78	42	5	0.61
Chr1-87943178	14	47	40	5	0.55
Chr1-87940014	13	42	39	4	0.67
Chr1-87939241	10	46	43	4	0.66
Chr1-87935731	15	46	40	6	0.76
Chr1-87934284	14	52	40	8	0.86
Chr1-87929572	13	42	40	3	0.52
Chr1-87927874	11	54	51	2	0.4
Chr1-87927040	12	57	48	6	0.79
Chr1-87902957	12	41	39	3	0.4
Chr1-87902657	14	43	40	4	0.65
Chr1-87891408	14	40	39	2	0.13
Chr1-87878212	11	42	40	3	0.53
Chr1-87875091	12	61	40	3	0.5
Chr1-87865784	13	45	43	3	0.57
Chr1-87861894	14	45	41	5	0.67
Chr1-87853675	12	44	38	6	0.79
Chr1-87853584	11	45	41	5	0.74
Chr1-87847448	14	44	41	3	0.57
Chr1-87846906	14	46	40	6	0.83
Chr1-87833561	14	41	39	3	0.5
Chr1-87831498	13	43	40	4	0.72
Chr1-87827405	14	48	43	5	0.7
Chr1-87822581	12	41	38	4	0.65
Chr1-87822224	10	54	46	4	0.74
Chr1-87817184	12	40	38	3	0.29
Chr1-87805608	12	46	44	2	0.38
Chr1-87790893	13	47	35	8	0.85
Chr1-87784900	13	34	33	2	0.47
Chr1-87782894	12	44	41	3	0.57
Chr1-87780993	11	43	40	3	0.31
Chr1-87780228	13	40	39	2	0.26
Chr1-87778815	10	44	40	5	0.74
Chr1-87771624	12	41	39	3	0.4
Chr1-87768128	11	42	36	4	0.55
Chr1-87748860	10	41	40	2	0.42
Chr1-87744846	15	48	42	3	0.5
Chr1-87739905	14	42	40	3	0.26
Chr1-87736008	13	42	40	3	0.46
Chr1-87717340	12	45	42	2	0.15
Chr1-87703473	15	52	41	7	0.8
Chr1-87698399	14	40	39	2	0.41
Chr1-87694724	14	42	40	3	0.44
Chr1-87689387	12	51	43	7	0.79
Chr1-87687941	14	55	53	3	0.64
Chr1-87684962	12	48	42	6	0.74
Chr1-87684212	11	47	40	7	0.83
Chr1-87676778	12	56	45	8	0.82
Chr1-87671308	14	78	51	10	0.86
Chr1-87662902	14	45	38	5	0.74
Chr1-87653300	12	41	38	3	0.63
Chr1-87643144	14	41	38	4	0.46
Chr1-87630214	12	46	41	4	0.65
Chr1-87627807	11	43	37	5	0.71
Chr1-87619461	14	66	42	8	0.83
Chr1-87610279	11	46	39	6	0.73
Chr1-87610184	14	66	53	10	0.89
Chr1-87608636	14	41	40	2	0.24
Chr1-87608242	14	41	38	4	0.7
Chr1-87606648	14	40	39	2	0.5
Chr1-87578453	10	46	42	5	0.78
Chr1-87571276	13	46	39	7	0.82
Chr1-87536768	11	43	39	4	0.61
Chr1-87534451	11	41	37	3	0.31
Chr1-87524029	13	45	41	5	0.75
Chr1-87509647	10	41	40	2	0.18
Chr1-87504785	12	41	40	2	0.28
Chr1-87504618	13	46	41	5	0.67
Chr1-87503689	11	82	46	5	0.71
Chr1-87503046	12	52	44	4	0.65
Chr1-87495548	13	47	42	6	0.79
Chr1-87479018	11	43	39	5	0.71
Chr1-87475560	12	64	48	4	0.58
Chr1-87469764	13	54	41	8	0.82
Chr1-87445352	10	32	30	3	0.64
Chr1-87443784	13	39	39	1	0
Chr1-87434609	12	39	39	1	0
Chr1-87433479	14	79	72	6	0.81
Chr1-87427233	11	42	40	3	0.56
Chr1-87416354	10	46	39	7	0.84
Chr1-87416262	13	45	38	6	0.72
Chr1-87415666	13	39	38	2	0.26
Chr1-87411440	10	41	39	3	0.62
Chr1-87402401	10	46	41	6	0.76
Chr1-87402223	12	43	39	5	0.76
Chr1-87402119	10	84	62	7	0.82
Chr1-87401965	12	42	40	3	0.54
Chr1-87391323	10	46	41	6	0.8
Chr1-87385763	11	42	39	3	0.58
Chr1-87384359	11	46	42	4	0.69
Chr1-87383994	14	48	44	4	0.7
Chr1-87381002	13	42	42	1	0
Chr1-87362620	12	50	40	6	0.75
Chr1-87355948	12	44	40	4	0.69
Chr1-87355791	14	40	38	3	0.54
Chr1-87354535	12	40	39	2	0.15
Chr1-87349797	10	46	40	6	0.78
Chr1-87340012	11	41	40	2	0.5
Chr1-87339065	13	50	40	3	0.56
Chr1-87337809	14	90	51	11	0.89
Chr1-87335272	13	42	40	3	0.54
Chr1-87328818	13	59	37	10	0.89
Chr1-87317058	12	43	41	3	0.63
Chr1-87287913	13	59	41	7	0.84
Chr1-87281680	10	47	42	6	0.78
Chr1-87280342	12	44	42	3	0.57
Chr1-87273356	12	39	39	1	0
Chr1-87269525	13	45	40	5	0.65
Chr1-87266642	12	75	48	9	0.88
Chr1-87265968	12	40	38	3	0.65
Chr1-87265557	12	41	36	4	0.58
Chr1-87264563	11	42	38	4	0.71
Chr1-87260664	11	72	39	5	0.64
Chr1-87258338	15	43	39	5	0.76
Chr1-87255572	10	103	44	3	0.34
Chr1-87228176	14	43	39	4	0.53
Chr1-87224918	10	47	36	3	0.34
Chr1-87212688	10	41	40	2	0.48
Chr1-87205872	13	43	40	4	0.57
Chr1-87194297	15	41	38	4	0.52
Chr1-87176325	12	48	41	6	0.81
Chr1-87171598	10	45	43	3	0.34
Chr1-87169735	13	88	48	9	0.85
Chr1-87169296	10	44	42	3	0.46
Chr1-87167517	12	42	40	3	0.5
Chr1-87166977	12	41	40	2	0.15
Chr1-87164576	14	51	42	4	0.53
Chr1-87163185	12	41	40	2	0.28
Chr1-87161417	13	59	40	3	0.38
Chr1-87159186	13	51	45	2	0.14
Chr1-87154858	13	41	39	3	0.56
Chr1-87150443	13	41	38	4	0.63
Chr1-87149700	11	65	39	9	0.88
Chr1-87124262	13	48	42	5	0.78
Chr1-87119354	13	41	40	2	0.47
Chr1-87114364	12	60	40	6	0.69
Chr1-87113108	12	51	45	3	0.54
Chr1-87109728	12	41	39	3	0.29
Chr1-87108349	11	45	40	6	0.81
Chr1-87104970	11	43	40	4	0.68
Chr1-87102950	13	43	40	4	0.64
Chr1-87102748	12	42	40	3	0.4
Chr1-87100505	11	39	39	1	0
Chr1-87100119	12	44	40	5	0.78
Chr1-87094259	14	43	39	5	0.73
Chr1-87091220	14	47	42	5	0.77
Chr1-87085342	15	44	40	5	0.69
Chr1-87083433	12	69	63	5	0.69
Chr1-87082449	11	45	42	2	0.17
Chr1-87063489	10	42	40	3	0.34
Chr1-87056221	13	54	43	7	0.67
Chr1-87055732	10	44	41	4	0.66
Chr1-87049123	13	51	45	2	0.43
Chr1-87035516	13	53	40	8	0.83
Chr1-87035437	12	42	39	4	0.42
Chr1-87027937	11	40	39	2	0.46
Chr1-87027748	13	43	37	5	0.58
Chr1-87013935	15	61	40	6	0.76
Chr1-87005868	14	42	40	3	0.6
Chr1-87004137	13	44	40	3	0.52
Chr1-87003964	14	42	39	4	0.6
Chr1-87000887	13	43	41	3	0.56
Chr1-86999088	10	50	46	3	0.58
Chr1-86996975	10	42	40	3	0.46
Chr1-86987742	13	57	48	4	0.63
Chr1-86979845	14	48	38	7	0.83
Chr1-86973713	12	46	42	2	0.15
Chr1-86971882	13	47	40	7	0.82
Chr1-86971712	14	48	44	5	0.77
Chr1-86967606	14	45	40	5	0.62
Chr1-86967402	13	45	41	5	0.65
Chr1-86964570	13	42	39	4	0.67
Chr1-86956159	14	39	39	1	0
Chr1-86950046	14	40	39	2	0.41
Chr1-86944508	10	43	37	4	0.72
Chr1-86928863	14	44	42	2	0.34
Chr1-86922662	14	41	39	3	0.44
Chr1-86919071	11	40	39	2	0.17
Chr1-86914713	15	51	36	5	0.52
Chr1-86907446	12	40	39	2	0.38
Chr1-86900826	14	44	39	5	0.76
Chr1-86890434	12	40	39	2	0.44
Chr1-86888905	11	43	38	4	0.71
Chr1-86876743	13	42	40	3	0.27
Chr1-86874630	13	43	37	6	0.79
Chr1-86854960	13	44	40	4	0.66
Chr1-86851507	13	44	40	5	0.73
Chr1-86849971	14	44	40	4	0.53
Chr1-86844265	12	44	41	4	0.72
Chr1-86842499	13	42	40	3	0.62
Chr1-86842342	13	46	41	6	0.8
Chr1-86838835	13	42	39	4	0.67
Chr1-86830610	15	42	38	5	0.65
Chr1-86829071	15	46	38	5	0.72
Chr1-86814578	10	46	41	5	0.72
Chr1-86806270	13	39	38	2	0.43
Chr1-86805769	10	41	39	3	0.62
Chr1-86800776	10	94	52	6	0.8
Chr1-86800120	13	43	40	4	0.49
Chr1-86791495	15	43	39	5	0.52
Chr1-86788014	12	62	48	5	0.72
Chr1-86785619	12	44	42	2	0.15
Chr1-86774443	13	45	40	5	0.73
Chr1-86766579	15	49	14	8	0.84
Chr1-86762007	14	42	39	3	0.56
Chr1-86761766	11	42	40	3	0.43
Chr1-86760870	13	44	40	4	0.57
Chr1-86760704	14	43	40	4	0.54
Chr1-86757149	10	42	39	4	0.66
Chr1-86751566	11	51	48	3	0.56
Chr1-86749189	14	39	38	2	0.49
Chr1-86736452	15	57	45	4	0.68
Chr1-86733955	13	41	39	3	0.62
Chr1-86732522	13	42	40	3	0.62
Chr1-86732408	12	41	39	3	0.29
Chr1-86730939	14	45	37	6	0.77
Chr1-86726821	13	43	40	4	0.72
Chr1-86725552	12	44	43	2	0.44
Chr1-86721066	15	41	38	4	0.65
Chr1-86720568	11	44	41	4	0.68
Chr1-86706413	13	121	48	9	0.84
Chr1-86705426	12	41	36	5	0.69
Chr1-86692697	12	56	53	4	0.63
Chr1-86692608	11	42	39	4	0.55
Chr1-86691608	12	42	39	4	0.68
Chr1-86690227	13	44	42	3	0.54
Chr1-86673041	13	49	43	3	0.54
Chr1-86669159	10	48	45	2	0.18
Chr1-86667701	14	41	38	3	0.45
Chr1-86667631	12	46	42	5	0.74
Chr1-86662563	10	44	40	4	0.7
Chr1-86656557	12	41	39	3	0.57
Chr1-86649100	14	48	39	8	0.8
Chr1-86647832	13	42	39	4	0.56
Chr1-86647309	14	42	40	3	0.45
Chr1-86644304	11	47	43	5	0.74
Chr1-86642640	12	41	38	4	0.68
Chr1-86631126	10	62	41	5	0.68
Chr1-86612867	10	40	38	3	0.58
Chr1-86612519	10	50	34	5	0.6
Chr1-86610009	10	61	41	8	0.86
Chr1-86606585	10	43	40	3	0.46
Chr1-86601819	10	63	45	5	0.74
Chr1-86599941	11	43	41	3	0.51
Chr1-86592132	10	45	44	2	0.18
Chr1-86581965	11	46	39	5	0.71
Chr1-86580965	12	48	41	8	0.85
Chr1-86580613	12	47	38	6	0.69
Chr1-86568273	11	44	40	3	0.51
Chr1-86568125	13	45	39	3	0.27
Chr1-86567056	14	39	39	1	0
Chr1-86553392	10	41	41	1	0
Chr1-86552985	10	46	44	2	0.18
Chr1-86551285	13	50	47	2	0.14
Chr1-86548795	10	41	38	4	0.48
Chr1-86547243	12	46	30	4	0.63
Chr1-86519668	11	54	51	2	0.5
Chr1-86518404	12	45	39	4	0.6
Chr1-86504248	10	40	39	2	0.18
Chr1-86498037	12	47	26	6	0.75
Chr1-86488244	11	41	40	2	0.17
Chr1-86487784	11	42	38	5	0.74
Chr1-86487012	11	41	40	2	0.3
Chr1-86480219	12	41	40	2	0.38
Chr1-86478360	14	43	40	4	0.6
Chr1-86478179	12	50	40	8	0.85
Chr1-86475192	14	41	40	2	0.49
Chr1-86473268	10	63	56	6	0.8
Chr1-86464689	14	85	47	10	0.87
Chr1-86457081	14	42	40	3	0.66
Chr1-86454571	12	43	40	4	0.6
Chr1-86451663	13	51	48	2	0.14
Chr1-86420919	14	44	37	8	0.83
Chr1-86415372	12	41	39	3	0.29
Chr1-86401408	14	39	39	1	0
Chr1-86400703	14	41	38	3	0.64
Chr1-86385040	11	42	39	4	0.64
Chr1-86380021	14	47	36	5	0.62
Chr1-86372917	14	41	38	4	0.68
Chr1-86365153	12	44	39	4	0.72
Chr1-86363237	11	43	40	3	0.51
Chr1-86361185	12	42	39	4	0.68
Chr1-86360886	10	40	39	2	0.42
Chr1-86358310	15	50	29	9	0.79
Chr1-86357533	13	41	39	3	0.64
Chr1-86337563	14	43	39	5	0.55
Chr1-86314958	11	43	37	5	0.71
Chr1-86314478	11	51	48	2	0.17
Chr1-86314403	11	44	41	4	0.71
Chr1-86307619	13	40	39	2	0.5
Chr1-86301037	10	39	39	1	0
Chr1-86299893	14	44	42	3	0.44
Chr1-86299617	12	42	39	4	0.6
Chr1-86297410	11	47	39	6	0.81
Chr1-86290882	13	45	42	4	0.66
Chr1-86262970	13	41	39	3	0.59
Chr1-86248473	12	54	45	2	0.28
Chr1-86233759	12	42	38	5	0.67
Chr1-86224296	11	40	38	3	0.31
Chr1-86224201	13	56	42	7	0.84
Chr1-86220804	14	45	40	4	0.64
Chr1-86205523	13	41	35	4	0.67
Chr1-86203400	12	41	40	2	0.15
Chr1-86194882	14	48	42	3	0.57
Chr1-86192279	10	44	40	4	0.66
Chr1-86187426	10	42	40	3	0.46
Chr1-86186554	13	45	40	3	0.56
Chr1-86176884	13	71	41	8	0.83
Chr1-86170537	12	42	39	3	0.4
Chr1-86166387	13	48	41	6	0.73
Chr1-86164913	14	58	46	3	0.36
Chr1-86164645	12	47	42	5	0.76
Chr1-86152175	15	52	41	9	0.79
Chr1-86149447	13	44	42	2	0.47
Chr1-86148627	10	63	42	4	0.64
Chr1-86147893	12	42	40	3	0.61
Chr1-86142981	11	54	40	5	0.64
Chr1-86139460	13	39	34	6	0.79
Chr1-86129889	10	44	38	3	0.34
Chr1-86127873	12	42	39	4	0.71
Chr1-86125785	10	45	39	6	0.78
Chr1-86122376	10	43	39	5	0.78
Chr1-86106707	10	43	37	6	0.8
Chr1-86090537	10	48	42	7	0.82
Chr1-86089262	10	42	39	4	0.58
Chr1-86089196	10	45	41	4	0.64
Chr1-86086403	13	48	45	2	0.26
Chr1-86078673	11	94	48	8	0.86
Chr1-86058503	11	44	41	3	0.56
Chr1-86049726	13	44	40	5	0.75
Chr1-86047883	14	48	44	3	0.61
Chr1-86046938	14	42	37	4	0.66
Chr1-86044393	12	41	38	3	0.5
Chr1-86039560	11	46	41	5	0.71
Chr1-86031845	10	42	42	1	0
Chr1-86023811	13	51	45	2	0.14
Chr1-86019782	11	43	39	4	0.63
Chr1-86019407	15	49	41	6	0.81
Chr1-86006617	12	41	38	4	0.68
Chr1-86004545	14	45	42	2	0.13
Chr1-86004274	12	42	39	4	0.68
Chr1-86003487	11	48	40	6	0.81
Chr1-85999958	13	52	46	4	0.72
Chr1-85999084	14	50	40	9	0.88
Chr1-85997019	10	62	42	4	0.72
Chr1-85994810	11	47	37	7	0.83
Chr1-85993386	14	43	39	5	0.67
Chr1-85992367	11	39	38	2	0.17
Chr1-85987334	12	47	40	6	0.74
Chr1-85979685	15	66	42	9	0.84
Chr1-85979396	14	47	41	6	0.8
Chr1-85979233	11	43	39	4	0.71
Chr1-85977468	12	60	54	3	0.4
Chr1-85976102	14	49	40	8	0.85
Chr1-85966268	12	52	46	7	0.83
Chr1-85955317	11	64	40	7	0.79
Chr1-85955006	12	41	38	4	0.68
Chr1-85952284	11	51	40	7	0.83
Chr1-85940901	11	47	41	4	0.71
Chr1-85940758	14	48	48	1	0
Chr1-85932064	14	99	60	6	0.78
Chr1-85929943	14	39	38	2	0.41
Chr1-85926443	14	66	45	5	0.73
Chr1-85924280	14	43	38	4	0.54
Chr1-85923724	11	42	40	2	0.5
Chr1-85910546	10	72	56	8	0.86
Chr1-85904400	10	66	62	5	0.72
Chr1-85903554	10	47	39	4	0.64
Chr1-85901392	11	44	40	3	0.43
Chr1-85889583	13	46	42	5	0.67
Chr1-85889310	13	46	42	5	0.72
Chr1-85889190	13	41	40	2	0.5
Chr1-85886320	10	39	39	1	0
Chr1-85881043	13	51	40	9	0.88
Chr1-85880323	13	50	42	7	0.78
Chr1-85871665	10	40	40	1	0
Chr1-85869411	13	48	43	5	0.72
Chr1-85869272	13	43	41	3	0.52
Chr1-85868014	14	43	39	5	0.47
Chr1-85865992	13	48	42	7	0.83
Chr1-85859986	13	45	39	5	0.69
Chr1-85859593	12	43	40	3	0.4
Chr1-85855016	11	39	39	1	0
Chr1-85845267	13	45	42	3	0.64
Chr1-85842011	14	51	41	7	0.8
Chr1-85832193	10	37	36	2	0.32
Chr1-85830485	11	43	39	4	0.68
Chr1-85822250	14	41	38	4	0.6
Chr1-85820836	14	42	40	3	0.26
Chr1-85820131	11	47	44	4	0.69
Chr1-85818038	10	41	40	2	0.5
Chr1-85813861	13	42	40	3	0.38
Chr1-85811395	15	44	39	6	0.72
Chr1-85807377	10	49	38	6	0.8
Chr1-85792097	11	48	40	6	0.73
Chr1-85778622	13	41	39	3	0.54
Chr1-85775686	12	45	42	4	0.72
Chr1-85770349	12	45	41	2	0.38
Chr1-85769175	12	42	39	4	0.71
Chr1-85763408	12	41	39	3	0.61
Chr1-85746994	12	45	37	8	0.86
Chr1-85721478	10	48	43	4	0.58
Chr1-85700474	14	40	40	1	0
Chr1-85677073	11	46	41	6	0.78
Chr1-85673600	11	57	42	3	0.6
Chr1-85637592	12	44	41	4	0.71
Chr1-85631398	11	42	40	3	0.51
Chr1-85491813	10	50	41	5	0.6
Chr1-85454307	11	42	40	3	0.58
Chr1-85449965	13	39	39	1	0
Chr1-85439429	10	45	41	4	0.48
Chr1-85439286	11	42	38	4	0.64
Chr1-85409333	13	38	38	1	0
Chr1-85403431	12	42	39	4	0.68
Chr1-85322490	13	51	45	3	0.46
Chr1-85307039	12	44	40	5	0.72
Chr1-85283714	12	44	42	3	0.29
Chr1-85212630	10	47	43	5	0.68
Chr1-85105620	11	47	40	6	0.76
Chr1-85104628	10	42	39	4	0.72
Chr1-85062459	10	50	46	4	0.58
Chr1-85052830	11	42	40	3	0.56
Chr1-85025677	12	38	38	1	0
Chr1-85010009	13	43	39	4	0.49
Chr1-84998472	10	45	38	7	0.84
Chr1-84994462	13	40	40	1	0
Chr1-84915702	12	39	39	1	0
Chr1-84912982	13	59	40	3	0.77
Chr1-84873442	14	40	40	1	0
Chr1-84870315	10	44	40	3	0.46
Chr1-84842387	11	41	39	3	0.51
Chr1-84838576	10	41	40	2	0.18
Chr1-84822845	13	42	38	5	0.75
Chr1-84820617	11	44	40	4	0.71
Chr1-84815264	12	48	40	5	0.61
Chr1-84813875	12	72	54	6	0.81
Chr1-84809639	10	44	40	4	0.64
Chr1-84807282	13	41	40	2	0.47
Chr1-84790222	13	44	40	5	0.75
Chr1-84787889	10	69	41	7	0.82
Chr1-84786603	11	41	39	3	0.31
Chr1-84786454	10	47	44	4	0.64
Chr1-84762150	10	48	45	4	0.66
Chr1-84759743	14	82	46	8	0.71
Chr1-84759559	11	76	48	9	0.88
Chr1-84758978	12	47	41	7	0.82
Chr1-84758286	13	55	45	2	0.14
Chr1-84758158	15	99	43	10	0.88
Chr1-84753521	14	43	39	5	0.65
Chr1-84745112	13	42	41	2	0.36
Chr1-84742463	13	44	40	5	0.77
Chr1-84710054	11	35	32	4	0.63
Chr1-84709762	10	48	40	4	0.66
Chr1-84708452	12	42	40	3	0.57
Chr1-84708027	10	41	39	3	0.54
Chr1-84692083	12	43	37	7	0.83
Chr1-84680013	13	49	41	3	0.38
Chr1-84679667	12	43	41	2	0.15
Chr1-84677597	10	57	54	2	0.32
Chr1-84674975	14	42	39	4	0.68
Chr1-84671795	12	52	43	7	0.82
Chr1-84670518	11	84	48	5	0.71
Chr1-84604835	12	45	39	5	0.72
Chr1-84590280	13	43	39	5	0.72
Chr1-84582258	11	54	46	5	0.74
Chr1-84573630	11	47	38	6	0.81
Chr1-84573202	12	45	40	5	0.68
Chr1-84571859	11	41	39	3	0.51
Chr1-84571092	14	42	40	3	0.36
Chr1-84570824	13	41	39	3	0.56
Chr1-84555583	11	55	48	5	0.69
Chr1-84552093	14	48	40	7	0.76
Chr1-84547963	12	48	45	2	0.5
Chr1-84531258	12	41	39	3	0.5
Chr1-84529676	11	67	65	3	0.51
Chr1-84512928	12	45	40	5	0.72
Chr1-84511569	12	48	43	6	0.79
Chr1-84506539	13	43	40	2	0.5
Chr1-84502778	13	54	48	3	0.62
Chr1-84494755	15	45	39	5	0.65
Chr1-84491119	14	40	40	1	0
Chr1-84490695	12	43	40	4	0.64
Chr1-84477500	10	42	39	4	0.64
Chr1-84473555	13	47	41	6	0.79
Chr1-84470422	11	42	39	4	0.55
Chr1-84467998	13	43	39	5	0.76
Chr1-84467209	10	48	44	5	0.72
Chr1-84459030	14	44	41	3	0.54
Chr1-84458285	13	42	40	3	0.64
Chr1-84457801	12	58	46	3	0.61
Chr1-84450398	10	43	38	6	0.8
Chr1-84439080	12	48	41	4	0.63
Chr1-84438453	12	46	39	4	0.42
Chr1-84411245	13	42	39	4	0.67
Chr1-84406850	11	42	40	3	0.58
Chr1-84403667	13	46	42	5	0.67
Chr1-84371516	12	44	40	5	0.72
Chr1-84371025	10	46	44	3	0.64
Chr1-84368235	10	46	40	6	0.82
Chr1-84368111	12	42	37	5	0.68
Chr1-84362699	14	42	40	3	0.52
Chr1-84353169	10	114	46	6	0.76
Chr1-84350844	12	41	39	3	0.5
Chr1-84350543	15	72	48	5	0.6
Chr1-84339667	11	46	40	6	0.78
Chr1-84322418	12	44	40	5	0.74
Chr1-84316746	12	44	41	4	0.6
Chr1-84314007	12	46	40	7	0.83
Chr1-84312546	13	43	40	4	0.63
Chr1-84311475	14	43	41	2	0.13
Chr1-84288607	11	43	38	5	0.69
Chr1-84285350	11	40	38	3	0.64
Chr1-84270963	11	45	41	4	0.68
Chr1-84265746	14	75	55	7	0.8
Chr1-84263474	12	50	39	8	0.85
Chr1-84258823	11	43	40	4	0.73
Chr1-84257376	10	44	40	5	0.72
Chr1-84250896	13	94	46	9	0.8
Chr1-84241675	11	41	38	4	0.45
Chr1-84234782	14	46	40	6	0.78
Chr1-84234141	12	51	45	3	0.57
Chr1-84233636	13	43	40	4	0.73
Chr1-84221925	10	47	41	5	0.76
Chr1-84219986	14	43	19	5	0.74
Chr1-84216520	15	43	39	5	0.74
Chr1-84216335	14	49	44	6	0.83
Chr1-84210501	14	43	41	3	0.26
Chr1-84208979	12	51	43	8	0.85
Chr1-84207656	11	41	39	3	0.63
Chr1-84201399	10	52	42	4	0.66
Chr1-84186699	13	41	37	4	0.49
Chr1-84183095	13	48	42	3	0.47
Chr1-84173590	11	43	37	5	0.71
Chr1-84152347	13	48	43	6	0.79
Chr1-84147049	13	46	35	8	0.84
Chr1-84145231	12	41	39	3	0.57
Chr1-84142769	11	52	42	5	0.74
Chr1-84142597	10	58	42	4	0.64
Chr1-84142267	14	41	39	3	0.6
Chr1-84142119	11	46	40	4	0.64
Chr1-84140065	12	42	41	2	0.38
Chr1-84139543	12	43	41	3	0.57
Chr1-84137255	14	43	41	3	0.57
Chr1-84125470	14	44	41	4	0.46
Chr1-84122085	14	62	42	3	0.26
Chr1-84119591	11	41	40	2	0.4
Chr1-84090661	12	51	38	8	0.85
Chr1-84082045	11	50	42	4	0.61
Chr1-84081011	12	43	40	4	0.63
Chr1-84078763	14	48	42	7	0.74
Chr1-84077309	10	43	37	5	0.74
Chr1-84076622	12	46	42	5	0.78
Chr1-84005348	10	41	38	4	0.7
Chr1-84000285	10	43	39	4	0.7
Chr1-83940325	10	116	43	7	0.84
Chr1-83933893	13	43	38	6	0.76
Chr1-83932279	14	39	38	2	0.34
Chr1-83926409	10	60	44	7	0.84
Chr1-83925921	14	41	39	3	0.44
Chr1-83921213	14	45	42	4	0.54
Chr1-83915142	11	48	44	5	0.76
Chr1-83914167	13	99	51	11	0.9
Chr1-83913805	12	60	48	5	0.75
Chr1-83911844	14	41	39	3	0.54
Chr1-83883346	14	43	40	4	0.72
Chr1-83869251	14	38	37	2	0.41
Chr1-83868173	12	74	44	7	0.79
Chr1-83865624	11	43	40	4	0.64
Chr1-83862223	11	42	40	3	0.51
Chr1-83836499	13	49	40	7	0.8
Chr1-83833125	14	43	38	6	0.78
Chr1-83832989	14	42	39	4	0.72
Chr1-83830379	15	50	38	11	0.89
Chr1-83775450	12	49	39	6	0.75
Chr1-83770586	15	44	40	5	0.76
Chr1-83762606	13	42	39	4	0.69
Chr1-83757899	12	47	41	6	0.79
Chr1-83755564	10	46	43	4	0.7
Chr1-83753608	12	60	44	6	0.78
Chr1-83752616	12	42	38	5	0.72
Chr1-83751920	11	42	40	3	0.58
Chr1-83750617	10	77	48	5	0.76
Chr1-83744648	14	41	39	3	0.26
Chr1-83743923	11	43	41	2	0.17
Chr1-83742955	13	43	39	5	0.72
Chr1-83740978	13	44	40	5	0.75
Chr1-83740826	10	41	40	2	0.18
Chr1-83737813	11	47	39	5	0.74
Chr1-83736027	13	41	39	3	0.62
Chr1-83713572	10	45	40	4	0.66
Chr1-83711241	13	45	42	4	0.57
Chr1-83704497	15	42	38	4	0.65
Chr1-83696615	12	47	40	6	0.78
Chr1-83695410	10	68	46	10	0.9
Chr1-83695068	10	45	42	4	0.64
Chr1-83694368	12	48	43	5	0.74
Chr1-83694173	13	43	39	5	0.72
Chr1-83689506	10	64	64	1	0
Chr1-83688503	11	41	39	3	0.56
Chr1-83673990	13	75	47	9	0.88
Chr1-83670290	13	47	41	5	0.75
Chr1-83668476	10	41	40	2	0.48
Chr1-83667400	10	44	39	4	0.58
Chr1-83666344	11	45	45	1	0
Chr1-83661466	13	46	40	5	0.58
Chr1-83633918	13	56	44	6	0.78
Chr1-83616315	14	44	38	6	0.79
Chr1-83600555	12	47	40	6	0.75
Chr1-83586112	12	44	41	4	0.6
Chr1-83549352	12	54	44	8	0.86
Chr1-83547918	10	51	36	7	0.84
Chr1-83539869	12	46	40	7	0.85
Chr1-83539734	11	41	38	4	0.63
Chr1-83537367	11	42	39	4	0.69
Chr1-83537161	13	44	40	4	0.49
Chr1-83533093	13	43	39	5	0.65
Chr1-83519869	11	41	40	2	0.46
Chr1-83510749	11	43	29	6	0.78
Chr1-83499723	10	42	40	2	0.32
Chr1-83497488	12	44	40	5	0.78
Chr1-83497430	10	43	40	4	0.72
Chr1-83434354	15	47	38	9	0.86
Chr1-83423464	10	46	39	4	0.48
Chr1-83417509	11	90	54	5	0.69
Chr1-83401979	10	46	42	4	0.7
Chr1-83401554	10	42	39	4	0.7
Chr1-83378878	12	56	42	5	0.69
Chr1-83378042	11	48	42	6	0.73
Chr1-83376357	14	47	41	6	0.78
Chr1-83373551	10	42	39	4	0.7
Chr1-83373087	12	51	40	7	0.83
Chr1-83370808	14	68	48	5	0.55
Chr1-83353377	12	43	41	3	0.61
Chr1-83352418	13	41	38	3	0.56
Chr1-83352220	10	40	39	2	0.18
Chr1-83351590	13	48	43	5	0.77
Chr1-83351056	10	54	44	6	0.8
Chr1-83348588	12	43	40	4	0.72
Chr1-83342557	10	42	38	4	0.64
Chr1-83336710	13	52	45	5	0.7
Chr1-83331912	10	39	39	1	0
Chr1-83327145	10	41	38	4	0.74
Chr1-83322825	11	43	39	4	0.63
Chr1-83319297	15	45	39	5	0.76
Chr1-83316234	13	48	48	1	0
Chr1-83314860	13	42	40	3	0.56
Chr1-83301986	10	48	39	8	0.84
Chr1-83289171	12	41	39	3	0.49
Chr1-83286815	10	47	44	4	0.74
Chr1-83284656	13	43	40	4	0.67
Chr1-83245065	13	42	40	3	0.47
Chr1-83243884	13	47	43	5	0.72
Chr1-83243743	13	48	40	3	0.52
Chr1-83243708	12	42	40	3	0.57
Chr1-83242828	10	48	43	6	0.82
Chr1-83220057	11	42	38	5	0.74
Chr1-83216149	13	51	48	2	0.26
Chr1-83214635	12	41	40	2	0.15
Chr1-83209451	13	41	39	3	0.46
Chr1-83191990	11	46	42	5	0.76
Chr1-83184725	10	40	39	2	0.18
Chr1-83183314	11	47	43	4	0.71
Chr1-83181793	10	46	42	3	0.34
Chr1-83177347	13	68	63	6	0.8
Chr1-83171743	13	41	39	3	0.38
Chr1-83129635	12	42	39	4	0.71
Chr1-83127557	11	44	41	4	0.64
Chr1-83122364	11	44	40	2	0.17
Chr1-83112484	12	40	39	2	0.44
Chr1-83108727	12	48	48	1	0
Chr1-83106649	14	47	32	8	0.71
Chr1-83104233	11	47	42	4	0.55
Chr1-83101124	14	41	39	3	0.57
Chr1-83087391	13	67	47	6	0.66
Chr1-83082972	11	42	40	2	0.3
Chr1-83081765	12	49	39	8	0.86
Chr1-83072211	14	43	22	7	0.77
Chr1-83046161	12	47	41	7	0.83
Chr1-83043381	11	54	42	4	0.61
Chr1-83039763	13	42	39	4	0.63
Chr1-83039671	10	81	60	4	0.66
Chr1-83037231	11	39	38	2	0.4
Chr1-83029200	11	43	38	4	0.68
Chr1-83024705	12	51	41	7	0.81
Chr1-83001729	10	48	41	7	0.82
Chr1-82996730	13	41	40	2	0.14
Chr1-82987528	13	42	39	4	0.49
Chr1-82974678	11	49	41	6	0.78
Chr1-82974553	12	54	50	3	0.54
Chr1-82966204	11	41	37	3	0.31
Chr1-82964307	12	42	39	4	0.71
Chr1-82962759	10	44	39	5	0.78
Chr1-82962716	10	41	40	2	0.42
Chr1-82958082	11	42	39	4	0.73
Chr1-82954309	13	46	43	4	0.63
Chr1-82952644	12	43	39	5	0.68
Chr1-82951054	11	42	40	3	0.66
Chr1-82948699	13	39	39	1	0
Chr1-82947334	12	41	38	4	0.69
Chr1-82937998	13	56	50	6	0.66
Chr1-82936838	10	41	40	2	0.32
Chr1-82936632	10	43	40	4	0.64
Chr1-82931562	14	48	39	6	0.73
Chr1-82931508	10	42	39	3	0.46
Chr1-82927203	12	51	45	3	0.57
Chr1-82926686	10	60	32	8	0.86
Chr1-82924720	12	42	40	3	0.4
Chr1-82922610	13	75	42	7	0.8
Chr1-82922306	12	46	40	5	0.75
Chr1-82913468	10	45	39	4	0.48
Chr1-82908471	13	41	39	3	0.64
Chr1-82907675	10	96	52	7	0.82
Chr1-82905697	14	42	39	4	0.53
Chr1-82901118	12	47	42	6	0.82
Chr1-82894330	12	42	40	3	0.57
Chr1-82893225	14	45	39	6	0.77
Chr1-82887243	11	87	51	3	0.51
Chr1-82882023	10	42	39	4	0.7
Chr1-82881002	11	44	40	3	0.31
Chr1-82879131	10	70	48	7	0.82
Chr1-82876954	11	44	40	5	0.74
Chr1-82875127	12	41	39	3	0.4
Chr1-82871735	13	48	40	6	0.76
Chr1-82856822	12	50	45	5	0.78
Chr1-82856549	11	44	39	5	0.76
Chr1-82853364	10	41	41	1	0
Chr1-82853281	13	42	39	4	0.67
Chr1-82845728	12	44	41	4	0.65
Chr1-82844947	11	61	40	4	0.64
Chr1-82828993	13	47	34	7	0.8
Chr1-82818178	11	42	40	3	0.6
Chr1-82813674	13	42	40	3	0.54
Chr1-82785998	14	44	40	5	0.77
Chr1-82761715	12	82	58	5	0.53
Chr1-82747007	14	44	36	4	0.66
Chr1-82736341	11	46	42	5	0.74
Chr1-82736260	12	42	40	3	0.61
Chr1-82732343	14	41	39	3	0.44
Chr1-82720123	10	45	36	2	0.42
Chr1-82719751	13	69	51	7	0.78
Chr1-82719185	12	44	40	2	0.15
Chr1-82705119	10	44	40	4	0.58
Chr1-82700300	13	43	38	6	0.8
Chr1-82662141	13	47	40	6	0.72
Chr1-82643425	13	41	39	3	0.47
Chr1-82641930	11	41	39	3	0.31
Chr1-82636659	11	40	39	2	0.17
Chr1-82635674	12	72	48	8	0.83
Chr1-82628232	11	44	38	5	0.74
Chr1-82627193	14	42	38	4	0.6
Chr1-82621969	11	41	39	3	0.56
Chr1-82621678	15	50	41	5	0.7
Chr1-82589067	15	49	40	6	0.6
Chr1-82588856	10	43	39	5	0.74
Chr1-82584645	11	66	57	4	0.61
Chr1-82582774	11	46	39	5	0.71
Chr1-82582158	11	41	39	3	0.63
Chr1-82580877	15	48	45	2	0.5
Chr1-82577342	14	54	38	6	0.76
Chr1-82574794	13	40	38	3	0.46
Chr1-82569216	13	44	40	5	0.75
Chr1-82549017	11	42	40	3	0.51
Chr1-82546868	10	48	42	7	0.82
Chr1-82541290	13	43	38	5	0.78
Chr1-82536508	10	43	40	3	0.34
Chr1-82521715	14	42	40	3	0.6
Chr1-82515654	11	41	39	3	0.56
Chr1-82513968	13	45	40	6	0.78
Chr1-82479904	14	41	39	3	0.54
Chr1-82475139	10	52	42	5	0.6
Chr1-82469744	13	45	40	6	0.79
Chr1-82465287	14	51	40	7	0.64
Chr1-82453337	11	49	44	5	0.74
Chr1-82453331	10	43	43	1	0
Chr1-82451034	12	43	40	5	0.84
Chr1-82445549	12	44	40	5	0.61
Chr1-82441067	13	46	42	5	0.7
Chr1-82434376	10	37	37	1	0
Chr1-82414567	11	45	41	5	0.69
Chr1-82411096	13	43	39	4	0.66
Chr1-82410272	11	43	41	3	0.56
Chr1-82410103	13	42	40	3	0.56
Chr1-82406112	11	42	40	2	0.5
Chr1-82398391	15	48	43	6	0.81
Chr1-82369521	11	43	41	3	0.51
Chr1-82363964	14	46	42	3	0.54
Chr1-82361357	14	40	38	3	0.44
Chr1-82353628	10	52	45	6	0.8
Chr1-82353289	14	60	48	6	0.73
Chr1-82333779	14	45	40	6	0.81
Chr1-82332189	13	41	40	2	0.14
Chr1-82332068	13	57	54	2	0.43
Chr1-82325644	10	84	44	8	0.86
Chr1-82315329	13	82	46	5	0.5
Chr1-82314675	14	41	40	2	0.46
Chr1-82308131	11	42	40	3	0.58
Chr1-82303824	14	41	39	3	0.58
Chr1-82298594	11	61	50	3	0.31
Chr1-82297878	10	52	43	6	0.8
Chr1-82296533	11	46	44	3	0.31
Chr1-82290527	10	39	39	1	0
Chr1-82283285	10	49	45	5	0.74
Chr1-82280033	13	41	39	3	0.46
Chr1-82276525	13	42	39	4	0.6
Chr1-82262454	12	43	40	3	0.63
Chr1-82250709	12	45	39	5	0.78
Chr1-82249309	12	49	43	6	0.78
Chr1-82237416	11	39	39	1	0
Chr1-82236580	12	41	34	5	0.72
Chr1-82233196	12	42	37	5	0.78
Chr1-82217848	14	43	39	5	0.76
Chr1-82212844	14	50	39	8	0.81
Chr1-82211041	14	50	43	7	0.77
Chr1-82210366	12	51	43	6	0.78
Chr1-82206758	11	46	43	4	0.63
Chr1-82205822	13	49	42	6	0.78
Chr1-82203880	13	41	39	3	0.46
Chr1-82202869	10	43	40	4	0.7
Chr1-82193499	12	53	41	4	0.51
Chr1-82181499	13	44	40	3	0.64
Chr1-82180537	10	42	40	3	0.56
Chr1-82174046	12	42	39	4	0.65
Chr1-82166757	11	39	39	1	0
Chr1-82166291	14	41	35	3	0.54
Chr1-82135454	11	46	41	5	0.71
Chr1-82135379	14	43	39	5	0.55
Chr1-82131441	12	47	42	4	0.72
Chr1-82114788	12	48	43	4	0.51
Chr1-82114063	11	49	39	4	0.63
Chr1-82107225	13	56	41	10	0.88
Chr1-82103615	12	40	39	2	0.49
Chr1-82090484	13	51	41	6	0.76
Chr1-82086824	11	77	46	6	0.78
Chr1-82065956	13	41	38	4	0.56
Chr1-82065660	10	85	57	6	0.76
Chr1-82052164	11	45	41	5	0.74
Chr1-82035793	15	81	53	9	0.79
Chr1-82021235	10	42	38	4	0.66
Chr1-82012853	11	44	39	5	0.64
Chr1-82000968	11	43	39	4	0.61
Chr1-81992238	10	46	40	5	0.74
Chr1-81973149	12	78	46	5	0.76
Chr1-81964005	13	56	40	7	0.83
Chr1-81961320	12	61	45	7	0.85
Chr1-81954476	12	42	39	4	0.71
Chr1-81945689	11	41	38	4	0.55
Chr1-81942587	13	41	38	3	0.62
Chr1-81929751	14	41	39	3	0.52
Chr1-81925422	12	44	38	7	0.82
Chr1-81925231	14	44	40	5	0.68
Chr1-81915509	11	41	39	3	0.56
Chr1-81912107	10	73	48	5	0.72
Chr1-81906345	14	54	41	9	0.87
Chr1-81903404	11	86	54	10	0.89
Chr1-81901772	13	48	40	4	0.7
Chr1-81901488	11	69	40	5	0.76
Chr1-81887212	13	54	45	3	0.27
Chr1-81882286	13	44	41	4	0.66
Chr1-81872529	14	46	41	5	0.65
Chr1-81859645	13	42	39	4	0.66
Chr1-81853077	14	41	40	2	0.24
Chr1-81828310	11	48	45	2	0.3
Chr1-81817905	13	42	39	4	0.66
Chr1-81814229	12	39	39	1	0
Chr1-81802849	14	41	40	2	0.46
Chr1-81799772	11	42	42	1	0
Chr1-81799383	13	45	41	4	0.49
Chr1-81793324	12	44	40	4	0.63
Chr1-81792810	14	42	40	3	0.26
Chr1-81792540	13	43	40	4	0.72
Chr1-81792276	14	42	39	4	0.46
Chr1-81788676	12	41	39	3	0.57
Chr1-81786974	12	42	39	4	0.71
Chr1-81784219	11	47	44	4	0.74
Chr1-81783407	13	43	41	3	0.56
Chr1-81777268	14	40	39	2	0.49
Chr1-81776980	14	42	40	3	0.5
Chr1-81773664	11	84	48	7	0.83
Chr1-81762633	12	47	40	6	0.79
Chr1-81759969	14	43	40	4	0.53
Chr1-81759044	11	52	47	6	0.79
Chr1-81758555	13	41	38	4	0.66
Chr1-81744049	13	41	38	4	0.49
Chr1-81742406	11	46	39	7	0.81
Chr1-81734969	11	45	41	5	0.74
Chr1-81728667	13	45	39	2	0.43
Chr1-81722363	10	44	41	3	0.46
Chr1-81718006	11	80	48	9	0.88
Chr1-81711597	12	48	39	5	0.69
Chr1-81710214	13	42	38	5	0.58
Chr1-81706863	10	47	41	5	0.68
Chr1-81704724	14	46	42	5	0.76
Chr1-81683371	14	41	39	3	0.45
Chr1-81683137	12	43	40	4	0.6
Chr1-81680566	13	43	41	3	0.56
Chr1-81675364	12	42	40	3	0.4
Chr1-81674029	12	42	40	3	0.4
Chr1-81673252	13	48	41	3	0.56
Chr1-81672860	10	47	36	7	0.84
Chr1-81664314	12	47	40	6	0.74
Chr1-81661410	12	64	58	4	0.74
Chr1-81659854	14	44	40	5	0.72
Chr1-81658492	10	51	40	7	0.82
Chr1-81657536	13	44	40	2	0.36
Chr1-81654483	11	44	40	3	0.6
Chr1-81651496	13	42	40	3	0.54
Chr1-81646088	11	47	43	5	0.71
Chr1-81618630	14	46	42	5	0.71
Chr1-81618191	12	42	41	2	0.49
Chr1-81617248	12	42	40	3	0.61
Chr1-81614945	13	41	40	2	0.36
Chr1-81614034	14	56	44	6	0.63
Chr1-81610148	12	46	41	5	0.68
Chr1-81576403	12	45	40	6	0.78
Chr1-81575931	14	45	40	4	0.6
Chr1-81575847	11	46	41	4	0.64
Chr1-81572661	13	43	39	5	0.69
Chr1-81571355	13	41	39	3	0.57
Chr1-81571197	11	44	41	4	0.63
Chr1-81569623	12	39	39	1	0
Chr1-81569230	11	44	39	6	0.81
Chr1-81565633	13	46	40	6	0.77
Chr1-81550988	14	44	41	4	0.7
Chr1-81548777	10	48	42	6	0.76
Chr1-81539101	12	54	50	2	0.38
Chr1-81523603	11	44	42	2	0.17
Chr1-81520032	10	42	39	4	0.48
Chr1-81515896	12	54	40	7	0.82
Chr1-81515019	11	40	38	3	0.6
Chr1-81507861	13	44	40	5	0.7
Chr1-81503226	12	41	41	1	0
Chr1-81502450	11	53	40	7	0.84
Chr1-81499376	11	44	38	6	0.73
Chr1-81495775	10	47	42	5	0.76
Chr1-81479107	10	43	40	3	0.34
Chr1-81478607	11	41	40	2	0.4
Chr1-81477438	13	42	38	4	0.49
Chr1-81477402	13	41	40	2	0.14
Chr1-81446242	13	45	41	5	0.64
Chr1-81441652	11	41	39	3	0.64
Chr1-81439434	13	54	44	8	0.84
Chr1-81437729	11	49	45	5	0.76
Chr1-81436484	12	41	39	3	0.54
Chr1-81428878	13	47	40	5	0.7
Chr1-81422579	13	42	40	3	0.52
Chr1-81416512	12	43	40	4	0.51
Chr1-81407842	12	38	37	2	0.15
Chr1-81406130	12	42	40	3	0.54
Chr1-81398585	10	42	39	4	0.64
[truncated: 126,847 more rows]
