# Supplementary material for: Genome-Wide Discovery of SSR Markers Based on Whole-Genome Resequencing Data of Dendrobium officinale
Source: Plants (Basel). 2025 Nov 25;14(23):3589. doi: 10.3390/plants14233589 (PMC12693954; doi:10.3390/plants14233589)
Supplement: Supplementary file 1 [file plants-14-03589-s001.zip › Table S7.xlsx]

## Sheet: Sheet1
Table S7. Details of polymorphic SSR markers developed in this study
Primer namea	Chromosome	SSR type	PCR-based primer			Countb	Allele number	PICc	Major allele SSRd		Minor allele SSRe
			Forward	Reverse	Amplicon size (bp)				Length (bp)	Count	Length (bp)	Count
Chr1-26795	1	(A)12	TGAATAGGCTCTGTCCAAAAA	TTCGCTGCGCTATATTTTGTT	93	14	6	0.8	39	4	43	3
Chr1-145741	1	(T)10	CACCACGCTAAGAAAAGCG	TTGCGGGGAAATAACTGTTC	102	12	4	0.68	41	5	38	4
Chr1-162987	1	(T)31	ACACTCTATGTTTGAAAACCCTTT	AAAGTGTTGCAAGTAAATGACAAA	138	15	12	0.91	43	2	39	2
Chr1-218305	1	(C)11	CCATTAATCCCCTAATTAGCACC	TCAAATATCCCTTAATGGGGG	81	11	9	0.88	38	2	41	2
Chr1-420296	1	(AAG)7	CAATTTTAAGGAAGAAAAGCGAA	CTCCTGGAAAGGTTGTTGGA	121	14	3	0.5	54	9	51	4
Chr1-459196	1	(T)10	CATTCACTAACGACCACATTTGA	CCGATAGGCCTAATCCTGTTC	103	14	3	0.6	40	7	37	5
Chr1-463581	1	(A)16	AATTGCTAACCAGGCCATCA	TCTTCGATCCCTTGACTGCT	136	14	4	0.65	46	7	38	3
Chr1-472060	1	(T)11attgatatg(T)15	ACTTTTGTTAAGAGGTTTGGTGTT	TGCATGCAATTAATGTTCGC	189	14	7	0.85	60	3	65	2
Chr1-508186	1	(TTAT)5	TTTCTAGTGTCGCTCTGAAATG	CCTGATTCACGCTCACATTG	105	15	4	0.56	50	9	42	4
Chr1-556558	1	(CT)8	ATTGCCCTCGTTCTTTGGTA	CTAAGGAATCAGCCAACCCA	98	14	5	0.73	36	5	46	4
Chr1-563701	1	(AG)11	TGATTGTTGTTGTTGGGGAA	AGCCATCGAACCTCTCCC	97	15	7	0.77	38	6	50	2
Chr1-570368	1	(AT)11	TGCATTGTTTAAAGCTTGATGA	GGTTCATACGAGATCTCAAATCCT	110	15	7	0.8	48	5	54	3
Chr1-630758	1	(TTA)11	TGATGTTATTGGCTTCTTCAAA	TGCTTAATATGGAAGGTATGCG	149	15	6	0.75	48	5	63	5
Chr1-674394	1	(AG)7	TTGAGGGGTCCAGGTTAGAA	TCTGCTTTATTTTGTCAACCCA	101	15	3	0.56	44	7	48	7
Chr1-674449	1	(AG)10	GAGAGAGTGTGTGTGTTTGTTGG	TTTTGTCAACCCACTCATGC	95	13	10	0.89	84	2	48	2
Chr1-676498	1	(T)13	CTCTTATGCGGCTTGAAAGG	TGAAAGCAGAGAAGGCATCC	123	14	6	0.74	41	6	47	2
Chr1-683013	1	(T)12	ATGGGAAAAAGGGGAGAAGA	TGCCATAGGATTCAAGCAGTT	140	15	7	0.83	43	3	40	3
Chr1-684400	1	(C)23	TCATGGCAGCTTACTAAAAATACA	GGACACACCTCTGATGTAGGC	94	14	8	0.86	37	3	42	2
Chr1-726690	1	(T)11	GCTTCGACACAGGACACAAA	TCCTCACCCAAGCTTTATCG	103	14	4	0.54	40	9	43	2
Chr1-755779	1	(GTT)5	GGCACAATGGAGAAAAAGGA	GAAGCGGTTTGTTTTGTTGAA	106	15	6	0.78	51	5	39	3
Chr1-824141	1	(CAA)5c(ACA)8	CAAGGTCAATGTCGTGCAAC	AAAAGGATTCATGTAGGCCG	135	14	6	0.77	70	5	61	3
Chr1-839867	1	(T)13	GCTTTGTTTGCAAGCACTTT	CCATGGACATCTCATCAGCTT	159	15	5	0.76	43	5	40	4
Chr1-850158	1	(TA)6	TGCTATTTTTGATGAGGGTGA	TGCATTTGATTGAAAATTCG	142	12	3	0.57	57	6	42	5
Chr1-863786	1	(A)10	GGCCCTTTACTCCATTTCAGA	CCCGCATGAAAGAGGAGA	73	14	4	0.61	40	7	43	5
Chr1-864893	1	(A)12	GAGGGAGGGAAAATGTCCAC	TGGGCAAAGACGCTTAAGAT	145	12	6	0.79	45	4	42	2
Chr1-945346	1	(T)22	AAAGGTCGACCATCCCCTAC	TGGCCATAGGCTTTTCTTTG	180	13	9	0.86	46	3	54	2
Chr1-1015756	1	(TGT)6	CCACGTAGTGGGATAAAGGC	TTGAGCCTTCCATTCTGATT	106	14	3	0.56	48	7	45	6
Chr1-1122548	1	(A)11	TACTCATGGCTCATCCCACA	CATCTCGCTGCTGCAAATTA	145	10	5	0.78	36	3	42	2
Chr1-1126206	1	(T)17	CTGTCCGTGCCACTAAAGGT	GCAACAATAAACGATAGCCAAA	128	13	5	0.5	44	9	49	1
Chr1-1195642	1	(A)11	TGATATCTTGTTGCTTGTCGAA	CCAACCACTGAAATCTGAACA	145	13	4	0.57	31	8	40	2
Chr1-1233216	1	(TC)32	TGAAAAAGCCACAGTACCAGG	AGGAAACTCCAGGATCAACG	179	12	7	0.81	48	4	66	2
Chr1-1279913	1	(AG)15	TCTTCTCCAATTGTCCAGGG	AGGGAGAGAGGGTTTGCACT	124	11	7	0.83	50	3	60	2
Chr1-1279999	1	(CT)12	GCAAAGAAACAAAAAGTGCAAA	GATTAAGGTATTTGGGGGCG	102	10	4	0.72	50	4	54	2
Chr1-1314228	1	(A)22	CTGTTCCATTTAGGGCTGGA	GATGGTTATTAGAGCGCCCA	136	13	8	0.83	52	4	56	2
Chr1-1378965	1	(TA)24	TGCCATGGCTGACTTTAACA	TTGTTTTGGGTATTAGCACTGTTT	147	12	7	0.82	58	3	62	3
Chr1-1386613	1	(T)14	TGGAAATGTATTTCAAGGGAAAA	CCCACTCTTGATTTGCAAGG	168	15	8	0.81	44	5	38	3
Chr1-1407100	1	(TA)43	AAAATCGTCCCAAACAAAACC	CGCCTTTCAAAATCATCACTC	207	10	8	0.86	52	2	40	2
Chr1-1452060	1	(A)13	CAGAAATAATGATGACCAGAAGCA	GCTGAGGAACTTCGAGAAAAG	131	15	4	0.71	39	6	42	4
Chr1-1454302	1	(T)18	AGCGACTAGGCCATCTCAAA	TCGAGTCTTTGTGTATGCGTG	110	13	7	0.78	39	5	45	2
Chr1-1468444	1	(AAT)10	CGGATGTTCGATCTTCATGT	GTTTTCAAGGCGACGGTAAG	211	14	5	0.68	51	7	60	2
Chr1-1698771	1	(A)12	TTTTCCAGCATCAAACAACG	GCATCAGCAAGATGTAGCCA	176	15	7	0.77	42	6	45	2
Chr1-1977282	1	(A)16	AAAATTGTTGGCCATTTTCAA	TGACCCATAAATTCTTGGTGAT	194	15	9	0.86	46	3	49	3
Chr1-2026531	1	(GT)11	AAGAGCAAACAAACATGGGC	CCATTACCAACGTTGCTCTTTT	193	10	9	0.88	52	2	58	1
Chr1-2143468	1	(CT)15	TTTTCTCCCCAAAATAACCCT	CATGGTGGTGGTGTTGGTTA	143	10	7	0.82	41	3	60	2
Chr1-2214502	1	(A)10	GACTCAAGTGACCATTTTAATCCT	TGGAACGCAAGTCTTTTGTTTA	109	15	4	0.52	40	10	43	2
Chr1-2290382	1	(TC)14	TTTTGTTTTCATTCTAGGCTGTG	GCCTTGAATAGTTGGAGGCA	109	11	7	0.83	50	3	58	2
Chr1-2357205	1	(T)12	TCCGTTTTTCCAATCTGACTT	TCTCAAAAGCCAAACCATCA	120	13	4	0.67	37	5	42	5
Chr1-2432301	1	(T)11	TTTCTAACCAGCACCTCCACT	TTAGTACTCCTTGAACCTGCG	82	15	4	0.73	38	5	41	4
Chr1-2524511	1	(AG)28	TGAGTTATGAATCTGGTTGAAAGG	TCTCGGTCACTCTATTCCCC	123	11	8	0.86	68	2	52	2
Chr1-2570413	1	(A)16	AAAATGAACAGAGACAAATCAACA	CCACTTCCATGACTACAATACGA	94	13	10	0.89	46	2	64	2
Chr1-2618019	1	(T)18	AGTATCGATGCCCAATCCAC	AGCATTGAAGGATGCATAACA	138	14	7	0.84	50	3	47	3
Chr1-2619553	1	(T)19	CACTGTTCTCCAAACCTTCCA	GACCAAACCATCTAAGGCGA	116	12	5	0.72	47	5	50	3
Chr1-2661871	1	(GA)13	CGCTCCTTCTGAAAATTTGG	GTGCCCTACTCATACCGTGG	98	14	7	0.82	44	4	50	3
Chr1-2708292	1	(CT)11	TGCTTCTCGCTCCTCTCTCT	GCGGAAAACTCATTGGAGAA	99	15	9	0.85	46	4	58	2
Chr1-2713536	1	(A)10	CCAACAGGAGTCCCTTGGAT	CCACAAAAATATTTCTCTCCGAA	147	13	4	0.72	38	5	41	3
Chr1-2728675	1	(T)19	AAAGTCGGCAAATTGCATTA	CTCCACACTCCCTTGAGTCC	211	15	10	0.8	47	6	50	1
Chr1-2761022	1	(A)12	GAGTTTTCGAACGGATAAGCA	GGCTTTGTTTGTTTGAGCGT	164	11	6	0.78	41	4	45	2
Chr1-2919176	1	(TTC)5	TTGCTCCTTTCTCCTTTCCTT	AAGGGGTTGACAGGAGAGAAA	189	14	6	0.78	53	5	44	3
Chr1-3074218	1	(A)10	AGAGGGGATAGGGGCTGTTA	CCTTTCCCTCTTAGGAGAGCTT	173	15	5	0.76	40	5	37	4
Chr1-3115044	1	(T)11	GCATGATTGTCCGATTTTCA	ATCTCCTTCCTCCCCAAAGA	148	15	6	0.79	44	4	41	4
Chr1-3139199	1	(AG)12	CCCTTTCATAAAGTCTTGGCG	AAACTGGCTGTTTTCCCCTT	114	15	5	0.65	50	8	54	3
Chr1-3182708	1	(A)17(AAT)6*aaccaaaagaa(AAT)5	CAAAAAGCTCAAATTCCCCA	CATGGCCAAGCAGGTTTAAT	139	12	7	0.82	87	3	91	3
Chr1-3210635	1	(GAT)14gacgat(GAC)7	GATCCGGGAGCTTACCTTGT	CTGCTCCTCTTCCTCCTCCT	147	14	6	0.79	78	4	69	4
Chr1-3256074	1	(A)19	AGTCCCCCTAGCAGGCTATC	CCATAGATTCCCTTCTGCCA	151	15	10	0.88	54	3	63	2
Chr1-3256312	1	(CT)10	CCTCTTCTTGCTTCCACACA	CTCTATTCATTGTGCCTATTTCC	89	12	4	0.6	48	7	58	2
Chr1-3345186	1	(A)14	GCATGAAAAACTTGACCAGTAACA	TCCATTTTTCAAGTCAAAGCA	101	14	8	0.86	46	3	41	2
Chr1-3446454	1	(C)13	GGTCCATCTTGAACCGATCT	AGGGCGTCGTCTTTCTACCT	84	12	5	0.79	41	3	44	3
Chr1-3523554	1	(T)20	TTGCAGTAGAAGTTTCCAGGG	CCTTCATTGCTGTGCTTCAG	110	13	5	0.58	23	8	50	2
Chr1-3525279	1	(T)18	AGAACATCGTCACTCCTGCC	TGGTTCTCTTTCCCACAAGAA	109	11	7	0.79	47	4	43	2
Chr1-3547943	1	(T)10	TTTTGGTTTGAAGTGAACCG	GAAATGGCTCGAACCCAAG	82	15	6	0.76	38	6	42	3
Chr1-3601252	1	(T)12	TGGTTGACCTGTGAACCTGA	GAACCCAACCCGTTAACTCA	167	10	6	0.8	41	3	47	2
Chr1-3641910	1	(A)18	TTCCAAACAAGATTGAAGCAGA	TAAACCAGGAAATCATGGGG	213	13	8	0.86	42	2	45	2
Chr1-3649423	1	(A)18	GCGAAATTCTCCCAAGCATA	CCATGATTTGAGATGTGAGGAA	138	15	7	0.8	45	5	48	3
Chr1-3649793	1	(T)19	TGAAGTTTCCATCAGCCAAA	TGTCTACTCACTGGCTCGTAATG	99	15	9	0.86	50	3	45	3
Chr1-3650460	1	(A)14	GCGTTGTGTGTGTGAGTTTG	GAAAACAATGCAGCGAATGA	78	15	4	0.6	41	8	44	5
Chr1-3726432	1	(T)14	GCCCGATTTCTCTACTGGTG	GCAGATCCAATTGTTGGCTA	204	14	8	0.84	44	4	40	2
Chr1-3872104	1	(A)11	TCAGCACTGAAATTTTCCCC	GGAGGCTGGCTAGCTTGTAA	132	13	5	0.75	41	4	37	4
Chr1-4008480	1	(T)17	CATAGCCACATAGGAAGGGAA	TTAAAGTTCTCACTGAATTCCAAA	137	15	6	0.79	42	5	46	3
Chr1-4039560	1	(T)12	AATTTGAGATTTTCAAGGGCA	GGTGGCTAAGCTGAAGTAGGG	92	14	8	0.84	46	4	42	2
Chr1-4128706	1	(ATT)12	AGCGGAGTTGGCTATGAAAA	TGATTCATCTTCAATCAATTTGC	189	11	7	0.83	63	3	57	2
Chr1-4152887	1	(TC)8	ATTGGCCAAGAATGGTCTGT	GGTTGCTTAGCTGAGTGGGA	85	14	9	0.82	46	5	66	2
Chr1-4182945	1	(T)11	TTTGGAACCTGCAACTTTGA	TAACTTTGGAAAGCGCCCTA	145	15	4	0.51	41	10	44	3
Chr1-4186670	1	(AG)15	CACTTGAACAACTTTTATGGCTTT	CATCAAACTTGATAAAAAGGATCG	124	12	7	0.79	60	4	48	3
Chr1-4190625	1	(T)17	TGCTCATTGAATGGTTGCAT	AAACAGTTGAGGTCATCTTCTAGG	86	15	7	0.84	47	4	41	2
Chr1-4196470	1	(A)20	TGCTGTTCATTATTCTTCTTCCTT	TGTTTGAAAGTATGGATGGCA	93	13	8	0.79	39	5	43	2
Chr1-4198724	1	(TTA)5	GGAGATTGATGGAGGGTTTT	TTTTCCAAATTTTATCAGGCAA	88	15	2	0.5	42	8	45	7
Chr1-4223538	1	(T)16atgtg(T)13	TCATGCCACCCAAATATTGA	GCTGATTGCCTAACCAAACC	176	12	7	0.83	64	3	50	2
Chr1-4331167	1	(T)12	TGAATAATTCCAACCTTTGTTCA	TCCCAAACAAAGCCTACGAC	165	12	4	0.71	41	5	44	3
Chr1-4335062	1	(T)12	GCATTGACCCAACTCTCAGAA	TCAACCTGCACTGAATTTGACT	92	13	6	0.82	41	3	44	3
Chr1-4401489	1	(T)14	ATTTTTACACGCCTTCGCAT	TGTGACAACAATGCGGTTAAG	144	13	8	0.83	44	4	48	2
Chr1-4476810	1	(ATT)7	GAAAATCGTCCCAATCGAAG	CATGATTGTGGTTTGCAAGG	193	11	4	0.71	51	4	54	3
Chr1-4504995	1	(TA)10	CCAAGACCTATTTGGAAGGATTT	TTTGTTGAATGTATTGAGAAACCA	186	11	5	0.64	44	6	56	2
Chr1-4542556	1	(T)10	TGGTCACCAAGAAATGAGGT	CCAACTTGATTTTGCCTGGA	119	11	6	0.81	40	3	37	2
Chr1-4603217	1	(T)19	TGTTACAATGGATGTGCAATAAA	CATGTCCAATTCATCTAAAGCA	133	11	9	0.88	50	2	40	2
Chr1-4619881	1	(T)12	CAAGAATTATGCCCAAGGGA	CATATCATGCATTAGAAATCCAAA	100	14	4	0.68	41	6	45	4
Chr1-4666964	1	(T)16	TTGCCGTTCAATGAAACAAA	CGCTGCCCTGCTTATCATTA	163	11	7	0.83	45	3	48	2
Chr1-4700481	1	(T)13	TTTGGTTGCTTCTTAAAGCAGTT	GCAGTTCAAATCGCTTCACA	144	15	5	0.65	25	8	45	3
Chr1-4764844	1	(AG)15	GCCTTATTTATGTGATGTGCGA	ATAAGGTTTCCACCCCAAGG	99	13	9	0.85	56	3	60	3
Chr1-4854530	1	(GA)9	ATTAGTGTCCGGACGAATCC	GCAATTGCCTAAAGAGTAGAAATG	105	13	8	0.83	48	4	74	2
Chr1-4868278	1	(T)11	GGGTGGATGGATTTTGCTTT	CACCCAAAATCCCAGAAAAA	147	14	4	0.72	38	5	41	4
Chr1-4871622	1	(CT)21	GGAGGAAGGATTCGGCTATG	TGAAGTTGCCTCTCCGATCT	111	11	7	0.84	66	2	70	2
Chr1-4891644	1	(AG)10	AAAAACAGAGCCCTTCCTCC	GTCAGGTAGGGATGTGGTCG	154	14	8	0.84	54	4	50	2
Chr1-4944698	1	(T)17	GCGCTCCAAATTGTATTGCT	AACAAACTCCAAATTCACCATT	153	10	5	0.68	43	5	46	2
Chr1-4954395	1	(A)10	CATCATGTACGTGGGCTTAAAA	CATCTCTGAGGTTGGGAAGG	152	11	5	0.56	40	7	45	1
Chr1-4990209	1	(T)11	TTGTGTATGGCTTGAGATTTGA	AATCAATTTTGGTTCGCCTC	142	13	4	0.63	40	7	43	3
Chr1-4994360	1	(T)13	TGTTATTGTCCGATCAATGTGAA	CATAACCATTGGGGATGGAG	101	13	6	0.8	41	3	44	3
Chr1-5064678	1	(T)22	ATACTCCTGGACGCAACAGG	CCCCCTTTTAAAGCATGTCA	198	10	7	0.82	53	3	42	2
Chr1-5103918	1	(CT)9	TCTTGCTCGCTATTCACCCT	GTTTCTTGACGGCAACCATT	158	13	7	0.8	54	4	50	3
Chr1-5223155	1	(A)10	TGTATTCAAACAACTTTTGCCA	GCCAGAGTTCATATGATTGCAT	151	15	6	0.76	42	5	45	4
Chr1-5236546	1	(T)13	CGGAGGAATTCAAGAAATGG	TGGATGGGTAGTGAAAGGAAA	104	12	10	0.89	50	2	43	2
Chr1-5237472	1	(TC)7	CAGTGATCGTCTGGGGATTC	CTAGCCTATTTGCGCGACTC	135	15	5	0.72	44	6	48	4
Chr1-5297494	1	(A)10	TGCAGAAACATTCGTTAATCTGA	CGCATGTTGGAACATTATAACTC	152	14	8	0.84	40	4	37	2
Chr1-5301672	1	(A)15	CCTCAACTTTCCTAACCGGA	GGATGCTCATTCATGCTTCA	91	10	5	0.6	44	6	48	1
Chr1-5313930	1	(GA)7	TTTCATGCACATCATAGGCG	TGCAAAGGTCATGCAAACTC	128	15	10	0.87	46	3	58	3
Chr1-5315953	1	(GA)6	TGAAATGGTTGTGATTTTTGGA	TCATGCAAGGAGTTGTTGGA	129	15	8	0.78	50	6	42	2
Chr1-5317051	1	(CT)9	TCTCTCTCCTTCCCTCCCTC	TCCGATATGAATTCCTGGCT	95	14	5	0.55	48	9	66	2
Chr1-5367556	1	(T)11	TCTGTCCCTGATGACCACAA	TGCCTGTGTCGTTATGTGCT	128	15	9	0.85	41	4	45	2
Chr1-5390316	1	(A)11	TGGAGCTTAATTGGCTTGTG	CCCCTAACACCACTATAACATGC	170	14	5	0.72	38	6	41	3
Chr1-5392248	1	(T)15	CGAGATTATTAGATGGTGGCCT	TGTTGGAACTTTAGTCCAAATAGC	185	15	6	0.74	38	6	45	4
Chr1-5483247	1	(A)11	TTGTTGCTGTAGTCGGTGAAA	AGGTCTGACTGGCTGTAGGG	91	15	5	0.76	41	4	35	4
Chr1-5485448	1	(A)11	CCAAACGGTCGAGTGTCAAT	TTGGCATCCATTACTTATGACTT	117	12	7	0.79	41	4	53	3
Chr1-5485674	1	(A)11	GGAGGAGGGATTAGTTCATGTT	CTCTCTCCCTGCCTTCAATG	127	14	7	0.8	66	5	62	2
Chr1-5486326	1	(CT)11	TTGCCTCGAATCTCTTTCTG	TCCATTAAAATAGCTGGCAATG	139	15	5	0.65	38	8	50	3
Chr1-5506133	1	(TCT)7	TGCTTGTCACTTCCCTCTTG	TTTTCCATATGATTACACCATCC	167	12	3	0.54	51	7	45	4
Chr1-5530720	1	(GA)6gggagtt(AG)10	AGAAGGGGTGCATTGATGTT	TCTAGTCATCATTCATGTTTGGAA	122	10	4	0.64	61	5	67	3
Chr1-5577995	1	(T)10	TGTCATTATATTCTTCCAATCCCA	CAAATATTGTCATTCCTCAATGTT	83	15	5	0.77	40	5	43	3
Chr1-5850137	1	(ATA)6	TCCAAAACAAACTGCCCTAAA	TCCCCAAGTTTAGTTCCTGC	137	11	2	0.5	48	6	51	5
Chr1-5915374	1	(AAT)11	CACCAAATAAATTCCAATAAACCA	CGTAATAACTCCTTGATGAGTGTG	145	15	6	0.53	57	10	48	1
Chr1-5915434	1	(A)11	CACCAAATAAATTCCAATAAACCA	CGTAATAACTCCTTGATGAGTGTG	145	15	4	0.51	38	10	41	3
Chr1-5977053	1	(CTT)6	GTCTGCTGTGAAGGCAGATG	CTTCTTTCCACCGCCAAATA	88	13	5	0.58	48	8	51	2
Chr1-6089419	1	(A)10	CATGATTAATTTCATATGCCAAAA	CCACTTGCTTCCTTTACAATCC	136	13	4	0.7	39	5	36	4
Chr1-6091997	1	(AAT)6aactatatgtcatacttca(CAT)7	TGCAAATTCAAAATATAGACATCC	AGCCAGGATGACAATGAAGG	174	14	7	0.83	88	3	79	3
Chr1-6195173	1	(TGA)6tc(ATG)6	GAGGTTCATGGAAGGCACAT	TTCTCTCATCCTCATAAACAATCA	144	13	7	0.8	68	4	80	3
Chr1-6195398	1	(ATA)7(TTA)6	TTTGTTGTGGGTAGTTGGCA	CAAAATTCTTCAATCAAGAGGCA	111	12	3	0.61	69	6	60	4
Chr1-6197106	1	(C)21	ACATGCTCCTCAGCCAAGTT	CACTAGCCAATTTGATGGTGTC	89	10	4	0.58	37	6	49	2
Chr1-6227277	1	(T)11	ACTTTCTTAGACTCCTTACGGACA	TGCAAAAGATGTGCTTGGAA	172	13	7	0.8	42	4	52	3
Chr1-6230463	1	(T)13	TCACCGAAGGATTTTTGGTC	TCTAATAGAATAAATTTGCGGGTT	88	12	4	0.51	40	8	46	2
Chr1-6320852	1	(A)10	GCAACAGCTAGGGTTTGTGAG	TGGAAGTAGTGATGCATCTTGG	170	15	5	0.77	41	5	44	3
Chr1-6330045	1	(AT)18	ACAGTTGCTCGTTCTTTGGC	TTGCTTCTTAGGCTGATGGAG	103	10	5	0.76	48	3	54	3
Chr1-6332783	1	(A)16	TCGGTGCTAGGATGTCCATT	TTTGCTCCCTTCTATCCTGC	96	12	6	0.81	46	3	42	3
Chr1-6400607	1	(A)11	GCAGTCGATGGTCCTTCAAA	TTGGAAAGGCATATGGGAAG	206	14	5	0.55	37	9	41	2
Chr1-6423880	1	(T)13	TCCTTTATCCTCTGTTGGCG	ATTGATCCGCGCAATTAGAT	146	15	7	0.81	40	4	43	4
Chr1-6446606	1	(A)12	CGAAACAGGATTCATTCTTAACC	TTGGAGAGAGTTTAGATCTCGGA	94	15	8	0.84	42	3	38	3
Chr1-6470217	1	(A)11	TGCATGCATGGATGGAATTA	GCAAACTGAAGGAATGGCTG	120	11	3	0.58	48	5	41	5
Chr1-6478686	1	(TA)14	TTCAAGAGGGTGAGTTTTCTGA	AGCTTCTCCTAATCAAATTTCAAG	123	11	9	0.86	44	3	63	1
Chr1-6530449	1	(A)10	GGGAAATTTAAAACCTTCCGA	TTGATGGGATTATTGCTTTTCA	102	13	10	0.89	58	2	53	2
Chr1-6576519	1	(T)11	CATTTTGATTGATGGGAATGA	GTGTTCCAGCCTCAAGCAAG	88	15	7	0.82	43	4	46	3
Chr1-6601977	1	(CT)10	CGGCTTCTCCTGAAGGTACA	TTCTCGAGCTCTTCAGAGGG	165	10	6	0.76	52	4	56	2
Chr1-6610323	1	(A)11	GAGTCATGTCCAAATGGCAA	CCCTCTCATTTGCCTGTCAT	151	15	3	0.55	38	9	41	4
Chr1-6672995	1	(A)18	GAGCCCAAGATCAAAGGATTT	TCATTGAAAAACACTTCTTGAAAA	114	11	5	0.74	45	4	41	3
Chr1-6682499	1	(T)14	GACTTTGGTGCTACTCGGCT	TTTTTACAGGGAAATGGGAAA	105	14	6	0.78	44	5	47	3
Chr1-6707178	1	(TTA)5	AGTTGTGCTTATTCACGTGTCA	GAAAAATATGCCAAAAATTCACC	104	15	3	0.52	45	9	39	5
Chr1-6710298	1	(A)10	GCAACGTGCACTCAAACAAA	GGAGCTTTTAGGTCATGGCA	164	14	6	0.69	44	7	40	2
Chr1-6738488	1	(T)14	TCAAAAGATCCAAATGTTCTGC	AAGAATGTCAAGGAAGCCGA	92	12	10	0.89	44	2	41	2
Chr1-6748254	1	(TCT)9	TGCGCCAGTCACTAACACTC	GGAGATTTTGCTTGGGATGA	162	13	3	0.52	51	8	48	4
Chr1-6782490	1	(T)13	TTTGTTTCGATTTTTCTGACCA	TCACATATGAAGCCCCACAA	148	14	5	0.73	40	5	43	4
Chr1-6823974	1	(TGT)10	CCGACCTCACATAGTGGGATA	AAGCTGCCATCCAAGTTTTT	151	15	4	0.6	45	8	60	5
Chr1-6944864	1	(CT)10	AGATCGGGCAAGGAAGAGAG	CGCCTCCTATAGGTCGACTG	88	14	10	0.88	60	3	54	2
Chr1-6998579	1	(AAT)10	CCACAAATGTACAAAGGAAGGA	TCCATGAAGCAGTCGTGAAC	144	13	5	0.75	60	5	51	3
Chr1-7068003	1	(TTC)9	TTGAGGGATGATGATTTGATAATG	TTGCTCACCTTGAGCTCTCTC	110	13	7	0.78	55	5	64	2
Chr1-7073322	1	(AG)8	TTCCTCCATTCTCATGCCTC	GCTGAGAAGAGAGATAAAGGGG	112	15	12	0.9	44	3	56	2
Chr1-7079121	1	(T)11	GCTGTCTGCTAGAGCATCCTT	GTCTGAAGGAGCCGACTTTG	174	15	4	0.6	41	8	38	5
Chr1-7085273	1	(A)17	AAATCTAAGGTGGATGAATAGGGA	AAGAGGCCTCATTATTTCTTCAAA	167	14	5	0.72	40	6	47	3
Chr1-7119848	1	(A)12	TGGATACCCCATTTCCAAAA	GCCACATGAAAAGTTGGCTT	113	11	5	0.64	42	6	38	2
Chr1-7122743	1	(A)11	TCGTCGAGAAACTCTGTCCA	TCTTTTATGTCCCTCAGAATTTTT	142	12	4	0.65	40	6	43	3
Chr1-7133661	1	(A)15	AAGGAATCTGCCAAAGTAACCA	TGGCTTATGCTGTACCTGGA	90	15	6	0.74	43	6	40	4
Chr1-7194173	1	(T)10	TCATGCTTGCATACTTCAGTTCT	GGAAGCTAAGACGGGAAACC	118	14	4	0.68	37	6	40	4
Chr1-7231608	1	(A)16	CTGAATGGTCTTCAACCAGG	GCTTTTATAAGCTTTCTCGGAGG	176	12	7	0.79	40	4	47	3
Chr1-7236760	1	(A)10	CATGCCTAATGTGACCCTAACA	AAGTTCTTTAATGGCATGTTTTCA	87	15	4	0.61	38	7	41	6
Chr1-7309883	1	(A)15	GATCCCTGCCAACAGTTCAT	TGGATGTATGTGACTTCTTTTTGA	105	14	5	0.77	42	4	45	4
Chr1-7325381	1	(CT)8	GGCCAACACACACACATCTC	AAGTCGACGGTTGGCATTAG	140	13	4	0.63	46	6	34	5
Chr1-7345523	1	(AT)23	CCAACTTGATTTTTGCCTCG	TTATATCAAGGGTTTTTGGAGC	123	13	8	0.79	42	5	56	2
Chr1-7359670	1	(A)11	TCACAGCAAATTAGATGGCG	TTAATTTTGTTGCGAAGGCA	107	14	6	0.78	43	4	38	4
Chr1-7373836	1	(AG)12	CTGTCTCTTCAAGCATACACATTC	ACCCTGATCCCCATTCTTTC	176	10	4	0.58	48	6	52	2
Chr1-7471904	1	(ACA)5	TGCAACTGAAGGAAATTGATTG	TTCATGTAGCCGACTCCACA	84	15	3	0.59	45	8	48	5
Chr1-7535795	1	(A)15	AACCAATCTGAAACAGTTCACAAA	CCAAGGTGGAACATCAGCAT	196	11	4	0.74	43	3	46	3
Chr1-7759133	1	(T)13	TTTGGCCTCTTCTATGCAAAC	CGACATGGGCATGATGTAAG	107	13	8	0.83	38	4	42	2
Chr1-7772010	1	(T)22	CTACCGCCGCGTATTTTCTA	TCCACATGGATAAAAGAAATTCA	147	12	10	0.89	41	2	54	2
Chr1-7780269	1	(T)11	GCACATGTTCTTCAATCCCA	AGTCATGAACTCAGCCGCTT	169	15	7	0.82	40	4	44	3
Chr1-7801736	1	(A)10tgcattatgaaaatataaat(A)10	TAAGCAAAGTATCCGGCACC	TCTACCGACAGAGGTCACCC	193	10	6	0.8	74	3	69	2
Chr1-7812023	1	(T)16	GGGTTGGTTTTCTTGGGAA	TCGCGAGATGATCAAAAGAG	96	13	8	0.84	46	3	50	3
Chr1-7812218	1	(TC)7	AAGTAGGGGGAAGTGCGAAG	GTGAAAAGCTATCCAACGGC	135	15	6	0.81	52	4	48	3
Chr1-7814170	1	(CAACAG)5	GGGCATCCATCATCTTCAAT	TGGCTGCATGTACTTGCTTT	147	15	5	0.72	48	6	42	4
Chr1-7840666	1	(A)16	TCAACGTCCTCTTTAATACCTCG	TCCTTTATTCCAAACGTCGG	102	14	7	0.76	45	6	48	2
Chr1-7884147	1	(T)11	TTGCTGATCATTCCTACTCGTT	GGGAGATGAATAGTATTTAGGTGG	192	14	7	0.79	42	5	55	3
Chr1-7946894	1	(A)14	TCGTAATCCCTCTATGGGTTTT	AACATGATTGTTGCAAGAAAGAAA	114	13	5	0.77	40	4	45	3
Chr1-7949556	1	(A)18	AGCATATCGCTACAATGCCA	GGAGCCCAAGTGATGAGGTA	135	15	8	0.74	35	7	46	2
Chr1-8113203	1	(A)12	ACTTGCATATGTGAGGTGCG	CCCGTAGAAGAATTTCAAGAACA	130	14	4	0.65	42	7	54	3
Chr1-8119626	1	(T)21	GAATGATTCTCTCACTCGACCC	GAAGCTCCTTTGTGGTCTGC	112	12	9	0.88	44	2	50	2
Chr1-8121790	1	(AT)6	AATGTTATTCCCAAAATACCCA	GCGCGAGGAATTCTTGTCTA	102	15	5	0.52	42	10	48	2
Chr1-8122936	1	(A)12	CGTTTGCATTTGAATTTCTCC	ACTTTCAAATCCCCTTCGCT	142	15	7	0.83	43	4	40	3
Chr1-8123626	1	(T)11	CAATTGCTCCCAATTAACAACA	TTGAATTTAGATCGTTTGCTGA	130	12	8	0.83	48	3	41	3
Chr1-8136546	1	(T)10	GAGGGCATAATTTGGTGCAT	TTGGTTGAACAAATAAAATCCA	168	13	4	0.63	39	7	43	3
Chr1-8143570	1	(A)24	GACAAGTTGGCAACCAATCA	AAAAAGGCGTTCCAAACAAA	116	10	6	0.7	44	5	54	1
Chr1-8171125	1	(AG)21	CGTCCTTACACCGGACCTAA	ATGAGTTGCAAAGAGTGGGC	169	12	5	0.76	68	4	56	3
Chr1-8173542	1	(T)10	TTCTTCTTTGGATCCTTCAATC	GCTAAAAACTAAACATAAGAGGGC	82	15	7	0.8	40	5	47	3
Chr1-8177518	1	(GA)10	TCTTTCGGTCACCACACAAA	TCATGGCAATTAAAGGGAAAA	105	13	8	0.79	50	5	66	2
Chr1-8205908	1	(AG)30	CGACACCATGGTAATGGAGA	AATTCCAGATGATGATGGCA	144	13	7	0.67	38	7	88	1
Chr1-8270617	1	(T)10	CAGCTGCCATGGGTAAAAA	AAAAACCCAATGATTTGGCA	172	15	7	0.79	40	5	43	3
Chr1-8309889	1	(AT)22	GGCATCAAATTATTTTGCATTTG	GCATGATTTAGTGGCCTAGCA	187	13	11	0.89	42	3	49	1
Chr1-8313605	1	(T)20	GTTGGAGGCTGGGGAGTC	TCTTTTTGGGCAGCTCTACCT	85	15	8	0.68	49	8	44	1
Chr1-8313900	1	(T)15	CCCAAGCTCTCGAAAGTCAA	GTAATTCCTCACGGTGGCTC	108	15	6	0.79	47	4	44	4
Chr1-8386264	1	(TGT)7	CCACGTAGTGGGATAAAGGC	TTTTTGCTTCAATCATGGCA	89	15	4	0.51	51	10	45	3
Chr1-8449226	1	(A)14	AGCAAAGTGGACAAGGCACT	GCCCGTAAAGCATTGAAAAA	143	14	7	0.7	38	7	43	2
Chr1-8450016	1	(A)10	TGAAAATCAGGCAATCTGTAAGAG	GGCAATTGGAGTTTATGAAAGC	185	15	4	0.71	37	6	40	4
Chr1-8509804	1	(A)11tgcaataattg(T)14	TGTGATTAATGCAAGCATTCTG	GCCTCTAACCTCACCATCCA	110	13	8	0.85	66	3	62	2
Chr1-8510350	1	(TGT)5	AACAGGGCACAATATAGCCG	GTTGTTTTGCCCTGGTGTTT	142	14	3	0.6	57	7	45	5
Chr1-8531563	1	(A)10	TTGCATGATGAAGGCAAAAC	AGAGGGGCACAAAAGTCTGA	125	15	5	0.72	41	6	44	4
Chr1-8540921	1	(T)10cc(T)10	TCCTCCTTCCTCCTTCCTTC	TTAATGGCCAACATTCCACA	113	14	7	0.7	45	7	52	2
Chr1-8552233	1	(A)13	GGCAGGAGAAGTTTCTCTTCTT	AACTTGTCCCCATCAACCTCT	147	13	6	0.79	47	4	43	3
Chr1-8570309	1	(TC)33	CATGTGCACTTTCAGCCTTT	AAGCACATGCACAACAACTAGAA	149	14	10	0.89	54	2	72	2
Chr1-8570874	1	(AT)33	TGCTGTATTTGATTGTCCGC	TATGGAAGTGGGGTGCTTTT	179	10	8	0.84	64	3	56	1
Chr1-8644915	1	(TA)11	CCCACGTAGTGGGACAAAAG	TGGAGATCCGTGGGATATGT	175	15	6	0.78	46	5	50	3
Chr1-8754615	1	(T)16	TTGCTTTGACTTTTGTCCCC	TCCTTGCGCAATATAAAGCC	88	15	4	0.58	46	9	43	3
Chr1-8830815	1	(G)11	ATCATTTGCACTGTGCGCTA	GCTGAAAAAGAAGAAGAAGCTCA	180	13	6	0.8	41	4	44	2
Chr1-9187745	1	(TA)27	GCTGCATTGCACTTTTTGTG	ATGTAGCCGACCCCACATAG	230	10	9	0.88	53	2	49	1
Chr1-9257273	1	(A)13	TTTCGTACTGGCTTTTTAGCTTC	TACGTCCGGATTTTCGATTT	141	14	5	0.61	43	8	46	3
Chr1-9281895	1	(CT)12	AAGTGGTGTACACAAGATGGGA	TGGAAAATAGGTCGAATCATACTT	186	15	8	0.78	44	6	60	2
Chr1-9435291	1	(A)14	GCCTTCTTCTTTCTTTCCTCA	GACGTGAAGAAATTCTGGATGA	171	15	6	0.71	44	7	41	3
Chr1-9440549	1	(A)10	AATAACCACAATATAATGTCCACG	TGCGTTCAAAATGGAATCAA	162	14	3	0.61	40	6	54	6
Chr1-9713704	1	(A)20	TAATCCATGCCACAAGATGG	TAGCGGCGAAGTTGAAGATT	127	12	6	0.81	48	3	45	3
Chr1-9769722	1	(T)12	TGTCGGTTCTAAGAGGTTATGC	CATGATTGTAGTGTTGACTGGAG	115	15	8	0.83	38	4	44	3
Chr1-9829369	1	(AAG)6c(A)11	GAAAGTGAGAGGGAGGAGAATGT	CCTAGTCCTCGTCATCCTCA	106	14	7	0.79	72	5	67	3
Chr1-9839694	1	(A)10	TTTTGTAGGGAGGTGTTGCC	TTCAACTCGTTAGTTTGGCTTC	137	15	8	0.85	35	3	40	3
Chr1-9978807	1	(AGCC)6	CCTGCAATCCCATCAAAATA	CGCTCTTACAGAAAGGTGCAG	100	12	6	0.78	42	4	45	3
Chr1-10057148	1	(A)14	ATGCATGGATCTTTCTGCAA	GAGCAGGCAGCATAACGATT	153	14	5	0.77	42	4	15	4
Chr1-10140669	1	(T)12	TCACACTCCTACATCCATTTCAA	CATGAGTATTAGCGCATGTCAA	133	13	6	0.79	44	4	41	3
Chr1-10208910	1	(T)15	TGCTTACGATGGAACTGTCA	CCAGTCAGACATCATCAACACC	138	12	5	0.79	42	3	45	3
Chr1-10504210	1	(A)12	TTTTCTTGTTTGTTCCATGTCA	TTGCCTTCAGGATTTGTATGG	81	15	6	0.83	42	3	45	3
Chr1-10681771	1	(A)10	ATGAAACTGCAATGCTTCCC	TTTGATGGGGAACTTCCAAC	167	11	4	0.55	40	7	43	2
Chr1-10718523	1	(CTC)6	CCCCGCAGCAAAATCTATTA	GTAAAAGCGGAGGTGGATCA	158	15	4	0.51	48	10	42	3
Chr1-10728731	1	(T)11	TGGAGGTAGCTGTCCATTCA	AGTAGCAAGAAAGTCGCCCC	143	12	5	0.72	41	5	44	3
Chr1-10779294	1	(T)11	AAACCGTATGTTTGCTCCCA	ATTGCTCCTGTCTTGAAGCG	159	15	7	0.8	33	5	36	3
Chr1-10795739	1	(GT)6ctatatatatatt(TA)7catatataatata(AT)6aaaaatat(TA)9	GCTGCAGCAGTACATTCCAA	TTGAGGGATTCTCATCCACC	224	10	9	0.88	71	2	75	1
Chr1-10841560	1	(AT)7(CT)6	TCTTTGTTCTCTTCCTTCCATTG	CGCAATCTGATTCGTGCG	97	12	8	0.83	50	3	40	3
Chr1-10863350	1	(C)21	ACCTGCTTGCTTGCAATTCT	GATGGCCTTGCAAACTGAAT	200	10	6	0.8	40	3	43	2
Chr1-10875823	1	(A)17	AGCCGTCACAAACGAAGTCT	CTGGGCATAGGCATTTGATT	164	14	7	0.84	48	3	45	3
Chr1-10899080	1	(ATA)7	TCATGAGAAGGGAATGTCGG	CAAATCATTTTCCCCTCCCT	180	13	7	0.82	70	4	54	2
Chr1-10900623	1	(G)12	TGATTTGGAATTTATCACCATGA	GAGACGACGGAACCATAGGA	94	10	6	0.8	37	3	42	2
Chr1-10917346	1	(GA)39	ATGGTATAACCAGTGGGCGA	TTGACCGTCATCGATTTCAA	162	14	12	0.91	53	2	59	2
Chr1-10986013	1	(T)10	TCTTCGTCGAGATTTTTGGC	TGGACATAATTTATCCATTTGCTT	103	15	7	0.8	41	5	45	3
Chr1-10992254	1	(GT)11(GA)20	CAGTGCACTTGTGTCCCTTG	TTTGGATCTTATCTCATTTTTGC	137	11	9	0.86	78	3	92	1
Chr1-11110021	1	(ATT)7	AACCGTACTCACCCACCAAC	CAGCTATTTTTGAGCTCGTCG	131	14	4	0.53	51	9	54	3
Chr1-11274357	1	(T)11	GGAGGGGCTAGAATTCCAAA	CTCATATGGTCAGATCCCCA	95	10	6	0.8	45	3	41	2
Chr1-11340138	1	(TA)13	GTTGGTAATGGGCTTGGACT	GAAGCAACCACAGCTTCACA	154	10	7	0.82	56	3	50	2
Chr1-11352096	1	(C)14	TTCTTTCCGACCTCCTTCAC	CGTAGGTCGAAAGGACCGTA	85	10	7	0.82	44	3	40	2
Chr1-11363098	1	(ATA)21	GTGGTCATGTGAGGATGACG	GGCAAAAAGATCATCCTTGG	240	12	7	0.82	75	3	72	3
Chr1-11398878	1	(T)10	GAATGAATGGGGAGTGAGGA	TTTCTCATCCAGGACTTGGG	133	11	7	0.83	40	3	35	2
Chr1-11403477	1	(T)11	TTGTGGACCCTAATATGTTGTCA	TGATCAAGTTTAGATTTTTGCCA	111	14	4	0.69	41	5	47	5
Chr1-11514812	1	(TC)9	GGGGAATTCTACTCGAGCG	GCTCCCACATTTCCCTTACA	162	15	5	0.75	48	6	52	3
Chr1-11516188	1	(TA)18	ATTAAAGGCTTCTGCCATGC	TCTACAGATTCGGTGTGCCA	181	12	7	0.81	46	4	36	2
Chr1-11592566	1	(AG)41	CAGCTGTTTCATTCACGGTTT	GGAAATGGAGCTGCTACTGC	255	10	9	0.88	84	2	68	1
Chr1-11812188	1	(T)11	TTGGAAGAAAAGTTGTGCAAATA	TTCAATCGCTTCAGACCTCC	120	15	4	0.71	38	6	41	4
Chr1-11832086	1	(TA)41	AAAAGCACTTTTTGATCTTTATCC	AAGAAAGCAATTTGTGATGCAA	242	10	7	0.82	50	3	56	2
Chr1-11858580	1	(AT)7	GAGGGATTTCCGTGCTCAT	CGCAAGCTTTTCCAAGAAAC	171	13	5	0.75	40	5	44	3
Chr1-11921096	1	(T)15	TGACGATTAAGAATTTATTGCGAA	TGTGAAACCAAATTAAAGTGCAG	173	10	4	0.64	47	5	41	3
Chr1-11956952	1	(A)10ttatttttttcctt(A)10	CCTACCTGTGATAAGGCATGG	AATGAGATGAAAGCATGTGCC	143	15	9	0.84	39	4	64	3
Chr1-11957154	1	(TTA)8	AAGCACTCTCTGAAGATGGC	TGAATCCCATTTAGATACCCG	113	14	6	0.8	48	4	60	3
Chr1-12003548	1	(TGT)6	GATTCATGTAGCCAACCCCA	AATGAATGACAACTAAATTAGGGC	84	15	5	0.65	51	8	48	3
Chr1-12057104	1	(T)12	TCGCAAACATCGAGAAAAGA	CAGAGAGAGGTGAAGGTTCAAAA	159	11	5	0.64	37	6	42	2
Chr1-12210112	1	(A)11	TCTCCCAAGTTGGATGTTGC	TGCCTCAGGAATCTTTGAGA	169	14	6	0.76	44	5	41	4
Chr1-12500180	1	(TA)6	TGTGAGAATGTATGGCAGAAGAA	CTGATCAACCAGCCAGACAG	162	15	8	0.79	39	5	42	4
Chr1-12611958	1	(A)15	GGGAACGTGATTTGACGAAC	TATCACCCAAGACATTGCCA	145	14	6	0.63	40	8	43	2
Chr1-12725587	1	(TC)14	TCCTTCTCAGTCCTTCCCCT	CTTTCCTCCGCCAGGAATAC	95	14	8	0.85	54	3	62	3
Chr1-12849815	1	(A)10	CAAGCTCTAATCGGATTTCCA	CGGACCGGTTCTTATTGCTA	87	15	10	0.87	50	3	42	3
Chr1-12872378	1	(A)12	GACTCCCCAATGCATCAAGT	AAGTCAGCTCATTTCAATCCAA	125	13	4	0.67	42	5	38	5
Chr1-12898537	1	(TC)13	CGATACCAAACAGCCCCTAA	GGAGTCAACGATCGAAGGAA	115	15	7	0.83	48	4	52	3
Chr1-12913267	1	(CAA)5	AGGCATCAATTCTTAGGCCA	ATGTAGCCGACCCCACATAG	83	12	5	0.74	45	4	54	4
Chr1-12922548	1	(TGA)7	AGCCTACCACAAATGGTTCG	AACAAAGCAAGCATCTCAGAA	128	12	4	0.58	51	7	48	3
Chr1-12931145	1	(A)12	TGCCTATAACACTCTGTATTTCCA	AAGGACGGCACACCAAGTAT	141	15	6	0.76	37	5	42	4
Chr1-12973928	1	(CGG)5	TCTCGACCACTTCGACCTCT	GTCGATGATGGGAATGGAGT	130	15	2	0.5	33	8	45	7
Chr1-12974548	1	(A)19	TAGGGGCTCTCTATGGGGAC	AACGTGCAACCCAAAATAAA	156	15	7	0.83	45	4	42	3
Chr1-13043548	1	(TA)6ttattata(TAT)13	AATTCACGAATCAAAACTATCAAA	TTGGGAGTGAGATCAGCCTT	181	10	10	0.9	101	1	77	1
Chr1-13048879	1	(A)14	AAATGCTTGTGGTACTCGTTTATC	AATTGCGGTTAGGTGACTGG	99	14	6	0.79	47	4	44	4
Chr1-13059259	1	(T)12	TGGTTCGAATTCAAGCTTTTC	GCGAAGTGCTATGGTGTTGA	92	15	9	0.88	42	2	45	2
Chr1-13065806	1	(TGC)6	GCTGATTTGACATTGCAAGC	TCGTGTGCCATCAACCTTAC	137	15	4	0.51	48	10	51	3
Chr1-13081731	1	(TTG)7ctgt(TGC)8	GGATCACAACCAACAATCCC	CAACTTATGCTGCAGAGGCA	140	15	5	0.72	82	6	85	4
Chr1-13082388	1	(AT)12	AGCCAACAGACTCCCATGAA	GGAAATTTTTGTCGGCCTTT	95	10	8	0.84	40	3	60	1
Chr1-13119091	1	(TA)43	CCAAGTAAAATGTCTTGGATCAT	AAAATGTGGGAAGGTTACTAGTGC	160	12	7	0.82	62	3	52	3
Chr1-13132586	1	(T)10	TTTCAAATGATTGACAAAGGAGTC	TGGCCTTGCAAAGCTTTTAG	177	12	4	0.51	37	8	40	2
Chr1-13177349	1	(T)12	AAGCAACACAATACCTTCAAACA	TGGACATGCTTCCAACTTTT	133	15	7	0.83	42	4	46	3
Chr1-13210358	1	(AG)8	ATGGCTAACAGAAGGAGCCA	CTATCATTGACACCACCGGA	94	11	6	0.78	46	4	64	2
Chr1-13330729	1	(T)18	ACTTGAGAGGAAATTGGGGG	AGACCTTCTCTCCCAAACCC	160	10	5	0.6	45	6	48	1
Chr1-13489273	1	(T)11	CGAACTGCGCACGTAATAAT	GGTTAGGCCGGCTGTAGATT	120	10	3	0.54	38	6	41	3
Chr1-13546940	1	(AG)31	ATCTCTCCATGTTGGCTGCT	TGGCTTTCTGTCCCTTTCAC	149	15	11	0.87	51	4	69	2
Chr1-13602467	1	(T)13	GCCCCTTAGGAGCCACAT	GGCCATAAATTTCAGCAACA	158	15	6	0.79	43	4	40	4
Chr1-13697510	1	(A)15	AAATTCCCGTCTCAGCATTG	TTTTCCCTTTCCAGGGTTTT	104	10	6	0.7	38	5	45	1
Chr1-13697907	1	(TCT)5	CGGTGGTCGAGGAAGAGTTA	CCTCATTTCTCTTGAGAGGGG	103	11	3	0.51	45	7	42	3
Chr1-13716650	1	(T)15	GTGGAGCGGATTGAAATCAT	TTTAGCATCATGAAAGAACAAAAA	140	10	5	0.72	40	4	45	3
Chr1-13735797	1	(A)11	CAAGGGGAGAGTTCAGCATC	CGTCTTTGCAGATGTAGCG	166	13	6	0.79	40	4	44	3
Chr1-13746316	1	(T)20	ACATGTAGTGCGAGCTGTGC	CAGCGCTCCCAGAAGAAAT	162	10	6	0.8	50	3	44	2
Chr1-13760191	1	(TC)7(AC)8(AT)7	AGCATGCGTCCGTTTAATTT	GGACAAGGCAATAGAAAGAGAGA	177	14	6	0.63	68	8	80	2
Chr1-13820188	1	(A)15	TTATCGCATCAAGTGGTGG	AACGTAGGCATGAAGGATGC	91	14	6	0.76	39	5	35	4
Chr1-13843306	1	(A)13	TGCAAGACGGAATAAAGTCTCA	TGGAGCAACATGATACTCTAGGA	156	14	5	0.76	39	5	43	3
Chr1-13859902	1	(TGT)5	TGACACAATGGAGAAAAAGGA	TTGTAGCTTGTAAGTGATGATCG	110	15	6	0.8	54	4	45	3
Chr1-13864134	1	(T)18	TTGCAAAATTCACCTCAACA	CCAAGAAGCGCTCCATTTAG	97	14	6	0.78	47	5	52	3
Chr1-13865677	1	(T)21	GGGGGAACAATTACCTAAAAA	TTGTAATTGCTTTCAGGGGC	148	10	7	0.82	48	3	52	2
Chr1-13882023	1	(TTG)7	ATGTAGCCGACCCCACATAG	TCTTTTCTTGTTATCCGAACTTCA	100	14	3	0.5	51	9	48	4
Chr1-13896690	1	(T)15	CATGGCACCCATAAACATGA	CAGGGGAAGGCCTATACTGA	174	14	6	0.78	45	4	49	4
Chr1-13945425	1	(TA)11	GGAGATGAGAAATGGTTGCG	TACCAGCTTCAGCAAGATGC	141	12	4	0.51	44	8	52	2
Chr1-13957000	1	(TG)6tatattgttggct(A)10	TTACATGAGGGTCAATTCCCT	CCTTTGTCTGCAAAGCGG	121	14	5	0.72	65	6	68	3
Chr1-14033553	1	(T)14	CGTAAGACTCGAACTCAAGAACTC	GATTTCACATTTGATTGGATGC	147	11	4	0.63	47	6	44	2
Chr1-14053990	1	(T)10	CAAAAACTAGGATTAGATGGAAGG	CAAATAAAGAAGTCGAGGAGCAA	109	14	4	0.64	40	7	43	4
Chr1-14057083	1	(TGT)6	ACACTTCAAAGTTGCCGACC	TTCAACCAAAGGCACTCCTC	99	12	3	0.54	45	7	48	4
Chr1-14138085	1	(AG)21	AGGAGAGCCGACTCCCTCTA	GTCGGGCTACAGGTAAGAGC	112	11	7	0.83	68	3	60	2
Chr1-14167723	1	(G)13	GCCATATTGAGTATTGATGTAGGC	GCGCTGAATTTAGAAGGGAA	98	11	8	0.84	44	3	40	2
Chr1-14179984	1	(A)13	AATAGCATGCCCAAGAGCAC	TGCATGCAAACTTCATTTCA	132	11	5	0.74	40	4	45	3
Chr1-14201559	1	(A)12	TGAAATATTCTGCTTTTTGATCC	GAACACACACATACATAAAGGGGA	107	15	7	0.79	40	5	45	3
Chr1-14217450	1	(AT)41	CAAGCCAAATGAGAGAGGGA	CGTCGCAACGTCAGACACTA	154	10	9	0.88	45	2	55	1
Chr1-14233455	1	(A)11	GCAAATGGAGACTAGATACACCG	TTCCTTTTTGGGTGCTCTTC	101	15	8	0.84	40	4	43	3
Chr1-14265372	1	(A)16	AAGTGTTTGATTTGAAGCTTGTG	AACAGTGATTAAAACATCCGCA	136	11	6	0.81	41	3	46	2
Chr1-14292813	1	(T)17	TTCAGTCTTTCTGGTGATTTGAA	TTGGCATAGGAGTATGGGGA	205	10	7	0.82	49	3	45	2
Chr1-14292957	1	(TC)31	ATTGAACAACTCCTCCAGCC	TTGTTATTGTTCTTTGGATGCG	141	14	8	0.8	52	5	56	3
Chr1-14301427	1	(TA)6	TCAAGCAAAAACTGAGGATCAA	TCTGTTTAGAGATATGTGGCATCA	126	10	5	0.6	42	6	60	1
Chr1-14416735	1	(A)12	AAATAAAGAACGGGCGAAAAA	AGGCATTCGTGCAAATCATC	108	14	8	0.85	46	3	43	3
Chr1-14447409	1	(T)10	GACGGCCATGTGAAAGAGAT	CCAAAAGGCAACAACTAGGG	157	13	6	0.82	46	3	42	3
Chr1-14485257	1	(A)14	CAGCAACAACAAAATCAAGCC	ATGTGGCCAACCCCACAG	87	12	7	0.81	41	4	37	2
Chr1-14529353	1	(AT)8	AAAATCAACAAAAAGAAAGACACA	CATTTGGCAAGCTGTTGATG	113	11	6	0.78	48	4	54	2
Chr1-14571890	1	(A)10	CCAGAGAATGAGGTGAGATACCA	CATGAAAACAATTATCACCACAA	108	12	6	0.79	40	3	44	3
Chr1-14726553	1	(A)18	TTAGATAGCTCTGGTTATTGTCCA	AAAGGACTTCGATGCCACAT	86	13	7	0.84	45	3	42	2
Chr1-14740059	1	(A)10	TCCAATTTTTGCTCTAATCTCAT	AGGAAAAGTGGGAGAGGGAA	156	10	4	0.58	39	6	42	2
Chr1-14757332	1	(A)12	GCAAAATACCCAAAATATTCAAAA	AGTTAATCTCATGGGCGGAT	110	13	3	0.59	45	7	42	4
Chr1-14804355	1	(A)14	GGGTGGGACAGGAAGAGCTA	TGCCTATGTGTGGTGGTTTG	183	11	6	0.79	44	3	41	3
Chr1-14814978	1	(TAT)16	CGACGGCTACAGGAAACATT	GCACGTGCTCAATTCTATGC	195	10	8	0.84	69	3	87	1
Chr1-14833090	1	(A)13	TGTTGGAAGCTTAAAGCGAGA	AATCCAGAAGCCAACCACTG	123	12	8	0.85	43	3	39	2
Chr1-14845187	1	(AT)13	AAGCAGGTTGTTGTCAGAAAAG	TTGAAACCTGGAAAGCAACA	100	15	5	0.66	46	7	42	5
Chr1-14869647	1	(T)12	GTAGAAGGCCTTTGCCTTGG	TCGCATGTCAACACAAACAC	134	13	4	0.6	37	7	34	4
Chr1-14932235	1	(A)15	ACCCCAGCATGGTTCTCTC	CAGGTCTCGACCTAACACCA	89	15	6	0.82	39	4	43	3
Chr1-14932473	1	(A)14	ATGCCTTCAACTTGTTGGGT	CGCCAAAGCACTCTAGTTCA	148	14	9	0.87	49	3	46	2
Chr1-14935674	1	(TAT)5tc(TTA)8	AAAAATTGTCCCAAATAAACCC	AAAAAGTTTCATGGGATAAAGGTT	192	12	4	0.58	59	7	50	3
Chr1-14940953	1	(A)23	ATGACAAGCCACCTCGCTAT	TGCATCTCTTTTAGAAGGAAAGA	101	15	11	0.89	42	3	52	2
Chr1-14970582	1	(T)20	TCTGAATGGCTGAGATAAAGCA	GCAGTTTCTTATGCCACATTG	197	15	8	0.84	44	4	50	3
Chr1-14977207	1	(AT)27	CGTGGTTGTTACAGTTTCCG	GCTTAAAGGGGCCTTCTCAT	118	13	6	0.77	50	5	45	2
Chr1-15108018	1	(T)11a(T)10	GAAGCAAGGAGCTTCATTCG	GCAAAATCTGAGCCATTGGT	123	13	7	0.83	48	3	44	3
Chr1-15133100	1	(T)12	TTGCTTGAATCATAAGCCTTTTC	GGAGTTTGAGCTGGAGCTTG	106	14	6	0.73	38	6	42	3
Chr1-15142975	1	(A)10	GCTATTTGAGTTCGTGTTTTGG	AAGGATCCAAGTAGCCGACC	81	14	6	0.73	39	6	42	3
Chr1-15171786	1	(AAC)7	AAATGAGTGTTTCGATCGGG	CCACGTAGTGGGATAAAGGC	94	10	5	0.6	42	6	54	1
Chr1-15217200	1	(A)12	TCATTCCACATTCATAAAAAGCA	ACCATCAAATGGCGTGTTCT	100	15	5	0.72	42	6	39	4
Chr1-15301720	1	(T)11	AGACCAACATTTAGTTCTGCATT	AAAAACCATAGCACAAAAGCTG	104	15	5	0.68	41	7	44	4
Chr1-15345428	1	(T)14	CCACCTCAAAAAGAGGGACA	TTTGGGGTTCCAATGATGTT	83	15	6	0.81	45	4	42	3
Chr1-15369554	1	(T)10	CATGGTCGATCACCTTTGTG	ACAGCGTAAGGCGACGATAG	123	12	7	0.81	41	4	34	2
Chr1-15385237	1	(T)10	TCCACTTTGAATCCATGATGTT	TGCAATACTTGGAGAGATACCTAA	183	15	4	0.62	40	8	37	4
Chr1-15393436	1	(A)11ctgaattgaattttac(A)12	TTTCCTGCGTTTTCTTATGTTG	TGGATAAACCTTATGTTGCCTCA	194	12	4	0.69	69	5	72	3
Chr1-15411356	1	(A)16	CCAATAAGTAAGAGAAGACCAGGA	AACATCAGCCGTCCATTCA	111	11	5	0.74	46	4	43	3
Chr1-15412196	1	(AG)7	CTGCTGCTCTTAAGCCCATT	ATCCCTAGGTGCATCCTTCC	176	13	4	0.63	40	7	44	3
Chr1-15412767	1	(T)17	CGAAGGCTTGATAAGGCAAA	AAAAAGCTCGGTGGCGTG	129	14	10	0.88	37	3	48	2
Chr1-15436055	1	(AAT)7	TAAAGCCGATCTCGTTGTCC	CAGGAAAATCAACTCAGACACG	178	11	3	0.51	51	7	48	3
Chr1-15521493	1	(A)10	AAAGAGCTAGCACAATCGATCA	TTGCTCTTGTAGTAGATGGTGGA	96	14	6	0.76	40	5	47	4
Chr1-15535601	1	(TA)41	AACTATTACCCAATCACATGCTCA	GCAATTTTGGCATTTTAATTTGA	188	12	7	0.76	42	5	48	2
Chr1-15543314	1	(T)14	TCCTCATGCGTAAGGGTACA	AAATGGAGAAAAATTGAAGGG	113	10	4	0.66	44	4	40	4
Chr1-15545705	1	(A)15	AGCATCTTTAGCCTTCCATCA	GGCATCTGCTACACACATCC	186	15	8	0.82	47	5	41	2
Chr1-15547786	1	(GA)22	AGAGGGATGAGGGTGAATCC	CTTCTGAAGCAACCTTTGGA	137	12	7	0.82	49	3	71	3
Chr1-15637334	1	(ATA)9	TGGCATAATTGTTTATAGGTGGTG	TCGAGGAAAGTGTTTTAGCTTCTT	108	15	9	0.83	57	5	99	2
Chr1-15648254	1	(TTA)12	AAACCTCGGTAGTGCCAGTG	CATTCGTCTTGTATTTAAGCGG	177	13	6	0.76	61	5	76	3
Chr1-15839790	1	(T)12	TAATGCCAACGACACGATTA	TCTTCCATGTCCTGATGTCCT	196	13	4	0.69	40	6	43	3
Chr1-15931447	1	(C)15	AGCTGACATGGCAGGTGTACT	GCTGACATTCTCACGAAAACC	130	10	5	0.6	37	6	43	1
Chr1-16036433	1	(T)18	AGGTGATCCATCATTTCATGTG	GCGTTTTGGATGAGGAACAA	165	14	9	0.87	53	3	41	2
Chr1-16051641	1	(T)10	TCCAACTAGCTTTTGCCTCG	AGCTCAATGGGCTAACAAGC	195	10	4	0.58	37	6	41	2
Chr1-16076265	1	(ATC)5	GAAAGATTTTGGAAAACCTCCTG	ATAACAGCCGGCAATATGCT	150	12	4	0.51	45	8	33	2
Chr1-16085685	1	(GA)40	GCCGGTTCAGGTTTACAAAA	GCTCCCAAACATTTGAATTTG	161	10	6	0.8	47	3	51	2
Chr1-16101922	1	(A)13	TCTCTCGCTCTTGTGTGGTC	TTGGGGAATGTCAATTAAAGAGA	151	10	4	0.7	48	4	43	3
Chr1-16155309	1	(T)16	TCTTGCTAGGCACACTTCACA	CATTGTCACTTGAAGGGTATATCA	139	14	7	0.82	42	4	39	3
Chr1-16190021	1	(T)11	AATGAAACGCACGGGATTAG	TCCGACACGTTTTAGGTGTG	146	14	8	0.83	38	4	41	3
Chr1-16335351	1	(TC)9	CCTTCTTTTTACCTCCCTCTCTG	CAACCAAACAAACAACCCCT	136	14	8	0.84	46	4	42	2
Chr1-16419042	1	(A)10	CAAGAAAAGCAAAACCCAGC	GTTCGAATCTTGTTGGGCTC	185	10	3	0.58	40	5	37	4
Chr1-16420060	1	(T)24	TGAGTGGGATCCATTTCCTC	TTTTTGGAAAATTTAAGGGCAA	95	10	7	0.84	54	2	47	2
Chr1-16560430	1	(A)10	GGTCATGGGTTTGAGTCTCG	CAAACTATTGGCCAACGCTC	96	15	7	0.81	31	4	40	4
Chr1-16564996	1	(T)12	GAAAGTCTATCTGGCTTTTCAAAT	TGCAAAATAAGCTCAAACTACACA	107	15	8	0.84	42	4	33	3
Chr1-16575218	1	(T)15	ACGAAAACTGTCCCAAACGA	CAATACAGAACGCCAACCAA	159	10	5	0.76	47	3	43	3
Chr1-16719396	1	(A)21	GACAAATGCCCCACTAGCAT	CGATGTCGACCCGAATAAAT	133	10	8	0.86	43	2	47	2
Chr1-16824386	1	(A)10	CCTAATCAAATGAGGCCCAC	GGCTGCAAAGTCTCAAAAGG	125	12	4	0.6	43	7	40	2
Chr1-16973433	1	(A)10	CAGTCATGGCTTTTCTGTTCTG	CAGAGCTGCTAAAAACATCCAA	142	14	5	0.7	38	6	41	4
Chr1-17069164	1	(T)15	TTTGTACAGAAGCATCCTTGG	TTCATTAGCATTGACCTGCAA	139	15	4	0.67	46	7	43	4
Chr1-17097653	1	(T)15	ATGGTATGTGGCACCTTGCT	GCGGACAAGGCATATATTGG	200	15	10	0.87	42	3	45	3
Chr1-17162536	1	(T)18	GCATTGAGATATTTTGGCATGA	TTGCTGCTTGCCTTCTTTTT	168	12	9	0.88	44	2	48	2
Chr1-17186703	1	(ATA)7	CCCCAATATTTTCTCTCAAACC	AAGTGGAGTGGTTTTGTTTTTCA	142	14	5	0.68	51	7	60	2
Chr1-17205152	1	(A)16	TCCACTGATAATCTTAATGGGAA	AAGAGTGACGATGAGCCTCC	94	10	6	0.78	46	3	41	3
Chr1-17235372	1	(AAG)7	CAAGAGATTTGTTGCTGCGA	CTGTAGGGTCTCCCCAAAGC	112	15	6	0.77	51	5	60	4
Chr1-17241216	1	(AG)26	CAATGGGGAGTTAAAGCAAGA	CCAATCACCCAAGCTGAGTT	214	12	9	0.86	48	3	56	2
Chr1-17281430	1	(A)11	GCTCTCAACATAAAAATTCAACCA	CTGCTCTTTGAAGTTGAGGCA	181	12	5	0.61	41	7	37	2
Chr1-17281986	1	(T)10	TCCTTTGCGTTTATGCTCCT	AAATTTTTGAATGGGGCAGA	84	12	5	0.74	17	5	40	2
Chr1-17387991	1	(T)14	TGTTCCCAGATAATTTCACCTACC	TGAGAGCATTTTCAAGATATCACT	150	11	3	0.56	41	6	38	4
Chr1-17388281	1	(T)10	GAAGCAATCCAAATTGAGCA	TGCATCATAAGTTCTCACCTCC	144	15	3	0.55	38	9	41	4
Chr1-17391068	1	(ATT)10	TTATCGTTTTGTCGCTCGTTT	CAGCTTGTCAGCAATGGAAA	197	11	7	0.84	54	2	72	2
Chr1-17411517	1	(T)26	TTTCCTATTTAGGTCATTTCCAGA	AAAAAGCACAACAGAAAGTCG	98	13	8	0.83	47	4	42	2
Chr1-17575953	1	(CTT)9	TCGTAGCAAATTTCAGCACG	AGCTTGAGACCAGAAGAAGCA	171	13	4	0.56	57	8	54	3
Chr1-17663550	1	(A)11	TGATTTGACTAGGTTGCTTCTTTT	TGGGCCAATTTTCTTTATTTTT	189	11	5	0.78	45	3	41	3
Chr1-17691978	1	(T)16	GGCTACAAATGATGTTGTTGTTGT	ATACAGGTACGGCGCGAA	127	10	5	0.68	38	5	47	2
Chr1-17714373	1	(A)12	GGGTTACATGGGGTCAGCTA	CCTTCTGATTACGCGATTATG	192	14	7	0.76	41	6	44	2
Chr1-17749175	1	(A)11	ATGCACATACTGCGTGGGTA	AAGCAGAAAGAAAGTTATGGTTGA	135	12	7	0.85	47	2	41	2
Chr1-17821497	1	(A)11	AATGACGCAATCCATCAACA	GTCTATAGGGCTTCGGCTCC	145	13	6	0.79	46	4	43	3
Chr1-17830344	1	(T)17	TGAATCTGATGTTGAGTTGCATT	TCTCTAGGGGAAAAGTTCACAAA	160	11	6	0.79	49	3	46	3
Chr1-17834731	1	(A)13	TCGTCAAAATCTTGTGCAAC	TCCATGCTTTTTGATGATTCAC	108	12	6	0.74	48	5	45	3
Chr1-17885296	1	(T)10aaatctctttcc(T)10	GAAGGTCTGCTGTTTTTCCG	CCTAAATCATGTAATTGGGTAACG	135	13	7	0.77	64	5	59	3
Chr1-17888003	1	(T)13	TGTTCATTTAAGAATGTGAAATCC	ACATCTACCTGTATGCATCAACAT	144	11	6	0.78	46	4	40	2
Chr1-17925506	1	(A)10	TGCCATTTAGACTTGGTTTGTG	CCTGAAAGTCTCCTCCCTCA	141	12	5	0.75	43	4	40	3
Chr1-17931724	1	(A)12	ATTGGTATCCCCCAATTTGC	AAATGAACAAACCTTTGGCTT	89	14	5	0.73	45	5	42	4
Chr1-18010561	1	(T)14	GCATTGTCTTCTTCTGATGGG	TGCATATTGGGATGCTTGAT	128	15	6	0.78	46	5	49	3
Chr1-18043089	1	(ATA)16	GTAGGGAGGAAAACCAGTGC	CACTACGTGAGCATTTGGAGG	120	10	6	0.82	63	2	66	2
Chr1-18068706	1	(T)12	AAAATGTAGGTGACGGCAGG	TCTCTGCTATAGCCTACCCG	99	14	8	0.71	43	7	47	1
Chr1-18406781	1	(T)16	TTGGTGCCTGCATAAGTTTTT	TTGTTTTGGGAAATTTTGGG	130	10	3	0.58	46	5	41	4
Chr1-18457988	1	(TA)6	TCCCATTAAGTTAAGAACAATTCA	CTCGCGAATTACTTTGGCTC	102	14	6	0.56	42	9	50	1
Chr1-18486258	1	(ATT)18	ATCTCTTCCTCAAGTCGCCA	CGAGGTAAGGGAGGGATTTT	226	14	9	0.85	54	4	60	2
Chr1-18492815	1	(A)10	GTCCCAAGCTAACCAAGAGG	CCTCCAAGGAGTGGACGTAG	194	12	6	0.81	37	3	40	3
Chr1-18499387	1	(A)14	GTCCCAAGCTAACCAAGAGG	CGCACTTTTAAATTCCGCAT	130	11	6	0.79	37	3	44	3
Chr1-18717364	1	(A)10	TCCAGCTGATGAAGTACAAAGG	CCAACCCAAACCCATCAATA	101	15	6	0.6	40	9	48	2
Chr1-18741943	1	(A)10	CCAACCATCACATTTCAAGC	TGAATTGTTCTGATTTTGTCTTCA	151	15	4	0.66	39	6	45	6
Chr1-18749302	1	(T)11	AAATGAGATGGGATCCATGA	ATGAAAACGAGCTAAGCCCA	99	14	10	0.86	47	4	38	2
Chr1-18801269	1	(T)18	TGAGGTTCATTAATTTGGACTGA	TGTGTATGCGTTGTGTGTGTG	89	15	7	0.84	48	4	52	2
Chr1-18817756	1	(T)10	TCACAATCAACTCATGGGAGA	TGGTGAGTTTGAACCTTCTTGA	80	15	6	0.67	40	8	43	2
Chr1-18842485	1	(A)28	CATGTCACATCATTGCGTCA	ATTCCCTACCATCCTCACCC	191	10	8	0.86	50	2	55	2
Chr1-18865095	1	(TTG)7ttattg(T)12	CACAATGGAGAAAAAGGATTCA	CGTGATTACAAGAATTAGAAGTGC	125	10	5	0.74	62	4	59	2
Chr1-18867463	1	(TA)7	ACAACACAACAACACCCAGC	AGAAGTGTCCGTGCATAGGG	124	14	6	0.68	50	7	44	3
Chr1-18909228	1	(T)15	AAGAAACATGCCTTCGAGGA	TTCCTTCCTTCTGCGATCT	89	13	6	0.77	42	5	47	2
Chr1-18954254	1	(TTG)7	CCCACGTAGTGGGATAAAGG	CGGGCCTATGAAATTTTGAA	124	13	3	0.54	48	8	45	3
Chr1-18957041	1	(A)10	TGCTCCTTTCAAATCCTGCT	GGACATGCATTATTCCTCTTTT	86	13	5	0.7	39	6	43	3
Chr1-18983720	1	(T)11	TCAAAAATGATTTCCCAGTGC	GTGAATGTTCGAGCATGTGG	175	14	6	0.78	41	4	31	4
Chr1-19016139	1	(TCA)16	ACTCGATCTCGACCACCAAC	CGTGACTTGCATTGAAAGGA	214	11	8	0.84	69	3	45	2
Chr1-19069343	1	(T)13	AATGAACATTTTGGTTTAGTGTGA	TCATATGTCAATGGAATACAAACA	201	13	4	0.72	40	5	43	3
Chr1-19109896	1	(TC)9	ATTTCCTTTTGCCGTCCAAC	AGCTTCGTCGAAATCTCTGC	107	12	7	0.82	48	3	62	3
Chr1-19198115	1	(A)11	TTTCCGGCGGCACATAAT	GCTGGGTTAATGCCTTGCT	107	14	7	0.82	41	4	48	3
Chr1-19206135	1	(T)12	GCATGCTTAATTGACGAGTTTC	TTGATTCAGCTCCTCCTCCT	154	12	7	0.82	42	3	48	3
Chr1-19207023	1	(A)10	AGGTGGCACCAAACTATTGC	CTGGATAATTTTAGTTGGGCAG	184	10	6	0.8	43	3	40	2
Chr1-19258336	1	(AT)7	GTTAAAACCCACTGAGGGGC	TTTAGGAACCATCGGCTCAG	145	11	7	0.79	44	4	56	2
Chr1-19308684	1	(T)19	CGATGCTGTCAGGAAAACAG	CCGAAAATTTCTCCCCAAAT	189	15	11	0.9	56	2	53	2
Chr1-19322199	1	(A)16	TTCTGATGCAAATTACGCCA	AGCTTGTCGATAGTGTCCGA	203	11	7	0.79	43	4	46	2
Chr1-19370780	1	(TAT)7	GCCGCTTTGATTGGTCTAAA	CCGAATATATAATACCGTTGGAA	136	15	3	0.55	45	8	51	6
Chr1-19381402	1	(T)17	CGCAATTCAAGGTGAGCTAAA	TCATCATTTCTGTTTGATGACTTC	180	11	8	0.86	45	2	50	2
Chr1-19415565	1	(T)15	TGCATCAAGATTCATGCTCAG	CGCCGCTCAAAGATTACTT	170	13	9	0.88	60	2	49	2
Chr1-19458367	1	(A)16	AGGACAAGTGCTCACTCAACAA	GCACACACTTAGGTGCTGGTT	193	13	6	0.79	52	4	46	3
Chr1-19501352	1	(T)11	TTTCAAATCAAAGACCAGAAGATT	GCTGAAGAAATGGAGCTTGG	88	12	4	0.72	41	4	38	4
Chr1-19837492	1	(TC)20	TTGGAAGTCACAAGATGGAAGA	GCAAGCACTTGCATTCACTT	161	10	6	0.8	52	3	58	2
Chr1-19930297	1	(T)13	TAGCTTAATTGGCGACGCAT	CACTCCCACTTTCTTCGTCC	129	11	7	0.83	40	3	43	2
Chr1-20107764	1	(CTT)12	TTGTTTCCAAGTTTGTGCCA	CAATAGCAGCCTTGTGATGC	171	12	4	0.65	60	6	57	3
Chr1-20172496	1	(T)14	TTGGTTCACCTAATGTGGCA	TGTGTATGCGTTGTGTGTGTG	110	10	5	0.68	44	5	41	2
Chr1-20446248	1	(AAG)12	CAAAAATGGAGTAACCTCCCA	ATTTCCAAGTTTGTGCCAGC	112	15	4	0.67	66	7	69	4
Chr1-20456114	1	(AAG)15	TTGACGGACATCCATTGAGA	TGGCTACATTTGTTTTGTGGG	124	15	7	0.8	69	5	72	3
Chr1-20468559	1	(A)17	TTGGACTTTTGCCACAATCA	TTTTGGATATAGCTCTTTGAGCA	171	15	8	0.78	42	6	47	2
Chr1-20475887	1	(TA)9	TGGATTTTTCATCACGTTGG	GGAAAAAGAATATGCAGTGGGA	186	10	5	0.78	48	3	58	2
Chr1-20501022	1	(ACA)10	TTTTGTTGGGGATGACTTAAAA	AGATTCATGTAGCCGACCCA	173	15	4	0.71	60	6	57	4
Chr1-20559555	1	(T)11	TGCAATACGTACGTTTCCTCTC	CTTGTCTTCCCACTTCACCA	133	14	7	0.82	49	4	53	3
Chr1-20703488	1	(T)12	ATGTTTTGCTTGCTGGAAGG	TTACAAAGAACGCCAGCAAA	83	12	5	0.61	37	7	41	2
Chr1-20996630	1	(G)16	AGTAAACACACTGGCCACGC	GGCAATAAAAAGGGGCAAAT	130	15	7	0.83	29	3	42	3
Chr1-21000330	1	(A)10	AAATCGCTCTGGGAGGCTA	CAGGCCGTTTGAATAGGAAA	85	14	5	0.77	48	4	40	4
Chr1-21079718	1	(AG)10	AGGTGGGGACATCTGACAAG	TTTACCTATCTCTTGTGCCCATT	150	14	3	0.5	38	9	50	4
Chr1-21207855	1	(A)16	CACCTTGTCCTTGGCAATTT	AATGTCGCATCATCATCACC	86	13	7	0.78	45	5	42	2
Chr1-21298469	1	(TC)20	CTTTCCCTCGCTCCCATT	TAGAGAGAGGGCTTGAACCG	103	15	8	0.84	56	4	52	3
Chr1-21411270	1	(A)16	AACCCAAACAACTTCTGAACTG	TTTGCTTATTTGATGCGTGC	94	15	6	0.67	41	8	46	2
Chr1-21513690	1	(TTA)7	GCTTAGCTAATCCGCTAAATGA	CAAATCTGCGAACGAAAAGC	131	13	3	0.56	51	7	48	5
Chr1-21563563	1	(T)19	TGAAGGCAGGTAATAACTGGG	TTGTATATGCTTTCACGAGTACGA	113	12	7	0.82	46	3	42	3
Chr1-21594990	1	(TAA)7	TTCGGGTTATTGCTTTGTGA	ACTTAATAATGATTTCCCCAAAAA	125	10	8	0.84	78	3	69	1
Chr1-21619719	1	(TG)6(TA)7	TCCATGTCCAAGCATTCAGA	TGGCATGTATGTAAATCGCAAC	130	11	5	0.76	52	4	56	2
Chr1-21624025	1	(C)29(CA)10*(GA)9	AAACCCCTTCCATCCACTCT	GCTCCAAGTCCAAGTCATCC	184	12	6	0.78	78	4	52	3
Chr1-21692336	1	(A)16	GATTTAAGACCCAAAAATCTAGGA	TGATTTAAATTTTGCAGTATGGTT	190	13	6	0.76	45	5	49	3
Chr1-21772651	1	(T)19	TTGCACCGTAGCACTCAGAC	TGCTCTAAAAAGAGCCCCAA	120	15	8	0.78	39	6	43	2
Chr1-21861291	1	(C)14	AATCTTCATATTTGTGCTTTGCTT	TTCGTTAGAGATGTTAAGCCCT	112	11	5	0.56	40	7	44	1
Chr1-21917256	1	(A)11	GCCGTGATATTTTTGGCAAC	AAGTGATCTTGAGCACGTTATTT	176	12	5	0.53	41	8	45	1
Chr1-21968735	1	(T)18	CATGGGCAGATCTGGTTTCT	TTGATCAGAGAAAAACTTTCACG	157	10	3	0.58	55	5	45	4
Chr1-22001307	1	(TTAT)6	GCTTGTTCCACGCTCTATTCA	TTTAAAGCTCGATAAGCACAAAA	110	13	3	0.56	42	7	54	5
Chr1-22002379	1	(TA)44(TG)10	ATCGGCCCTTTGTAGTTGAC	TTGGTGTCTCGTTGGTTTCA	247	10	6	0.76	48	4	52	2
Chr1-22449546	1	(A)15	AAATTTGCCTATCTCAGTCCAA	AAGTGACCAAATCTCAGCCAA	145	13	5	0.76	44	4	47	4
Chr1-22904287	1	(AT)10	TGACATCTGGTCCAAAATGC	TGCCTCTGATAAACCTTCCAA	201	12	8	0.86	42	2	48	2
Chr1-23037554	1	(T)11	CATGCAGAATCACCTTGTCC	TCACAGGAATGTATGACAGTTCAA	150	14	8	0.85	45	3	51	3
Chr1-23084481	1	(A)12	AGAAGAATACCCACGCCAAT	AATGGGAAGCTGACCAGTACA	91	12	3	0.57	38	7	42	3
Chr1-23104489	1	(A)15	GTTAAACAGCTATTGCTCCACA	AGAGGCTAGGACACAAGGTGA	81	10	7	0.82	46	3	42	2
Chr1-23227013	1	(AT)7	TATGTCAACACGTAGGCCCC	ACTTCGCACGACTCATTCCT	106	13	7	0.78	50	4	45	4
Chr1-23273810	1	(A)12	TCGAACCTCAAAACTCTATGAGAA	CATGGAACTAGAGATTATGCACCA	126	14	6	0.78	38	5	42	3
Chr1-23274590	1	(CT)7	TCGATGGTAGAAAATGGATCG	GCTAAAATCAAACCCCCACA	109	11	5	0.74	50	4	44	3
Chr1-23341880	1	(A)14	GTGAGCCGATGGTGTCCTAT	TTGATTGAACATAAATAATGGGGA	154	11	4	0.55	42	7	39	2
Chr1-23423939	1	(C)12	ATTTGGGGGCTTTAGCAGTT	CATGCTCATGCAGGGAAATA	107	10	5	0.78	43	3	40	2
Chr1-23534425	1	(T)12	TTTACCTTTTTCCCGGCTTT	TACAAGGTGCAAGTCGATGC	147	11	8	0.84	45	3	42	2
Chr1-23534591	1	(TA)18	GCATCGACTTGCACCTTGTA	GCTGTTGGAAGCTTCGACTAAA	210	13	8	0.83	44	4	54	2
Chr1-23568216	1	(A)11	CATTATATGCATCTCCTTAATCCA	TGAAGAAGGTGACATTCATGGT	94	15	7	0.8	49	4	37	4
Chr1-23570942	1	(TCA)8	GGCATGCATAGTTGTCTAATTATC	GTAGAGGAGATGGACAACCATAA	118	15	5	0.76	60	4	48	4
Chr1-23779327	1	(AT)6	TTTGGAAGTGAGGATGTGGA	CCATGAGACAATTAAAATGGCA	184	12	5	0.76	52	4	46	3
Chr1-23787176	1	(AG)10	GCAACTCAACAATCCCAAGAA	GCTTTCAGAGATGGCGAAAC	109	14	9	0.85	50	4	60	2
Chr1-23811055	1	(T)13	AGCACTTTTGAAAGCTGCATA	TTCCTCCTCCTTCTTTCCAA	168	14	8	0.83	44	4	50	3
Chr1-23842947	1	(T)14	TCGATTTTTGCCTCGAGATT	CCTAACGGATCGGAAATTCA	181	15	5	0.6	40	9	44	2
Chr1-23860605	1	(T)14	GGAAAGGAATGAAGTGCAAAA	CAGCCTCAGCCAAAATCTTC	185	14	5	0.74	40	5	44	4
Chr1-23880785	1	(T)19	CCTTCTTAGGAGAGGGTGCC	GTCCAGACTCCGCACGTAAT	130	13	6	0.8	39	3	49	3
Chr1-24342234	1	(T)15	TTTGAGCCCTAGTAGAATGTGGA	GGAAGGTTCTCCTTTTATGCAA	86	12	5	0.75	48	4	45	3
Chr1-24524696	1	(CT)7	AAAGCAACCCTTGTGAATCC	TTTTGCTGCTTCCTTGACCT	99	15	10	0.85	82	4	54	3
Chr1-24582650	1	(A)11	TTGCTCGATTGTGGATAAAGTG	TGCTCTTAGAATCCTGCCTCC	185	15	9	0.86	48	3	43	3
Chr1-24623754	1	(C)17	ATGACTGCTTGGGAACTTGG	TCGAGGAGCTTGTGAGACCT	129	11	8	0.86	47	2	41	2
Chr1-24684644	1	(AAC)7	CCATTTCTTTTCTTTTGGGGA	AAGGATTCATGTAGCCGACC	94	13	4	0.66	51	6	42	4
Chr1-24826744	1	(A)13	TATGGTAATTTCGCCGTTGC	ATTCAACGCCATTACGTGGT	120	15	5	0.79	40	4	43	3
Chr1-24892305	1	(T)22	CCGGTTTATCGGTTCAATCA	CGACAATTCATCCGGTTTTT	144	11	6	0.78	42	4	46	2
Chr1-24917183	1	(A)10	TGCACAGTTTATCCCAAATGTC	GCATCAAAATTGAGGTACCATT	159	13	6	0.79	41	4	38	3
Chr1-25030659	1	(TGT)5	TTTTAACGGGGCATAATGGA	TTGACTGAATATGATGAGCCTCT	123	15	5	0.59	45	9	48	3
Chr1-25125568	1	(T)13	GGATGTGTAAAATAAATGCAGGG	GTCGTCGACAGGCACTGAAC	118	12	7	0.81	49	4	46	2
Chr1-25145770	1	(AT)13	TGCCAAATTGAATTGAACCA	AATGCCCAAGTGCTACGAAC	135	10	8	0.86	50	2	56	2
Chr1-25233368	1	(A)26	CAACATAAAGCCGCTATTGAA	GGCTCAACTTTTATTTTTGTTGTG	171	12	9	0.88	46	2	49	2
Chr1-25269012	1	(A)14	GAGAACAGAGATTCATTGAGCAAC	AATTAGGGCATGAAAGCTCG	84	14	4	0.69	44	5	40	5
Chr1-25361718	1	(TAA)7	TCCTCTGGTTGCTGATTGTG	AAAAATAGAGCTCGCCTCCC	160	15	3	0.56	51	7	48	7
Chr1-25390537	1	(GA)8	GAGGAGAGGGAAAGAATGGG	AGGAACTAGGGACGACGGTT	128	11	4	0.68	46	5	40	3
Chr1-25562416	1	(A)18	CACCCTACCCTAAAATGCCA	TCGACCTTATAACTTGAACCCTTC	124	12	6	0.69	38	6	45	2
Chr1-25670222	1	(T)17	AAAAGGTTGGAGAAGCTCTTATG	TTTCGTTTTAATGCAAATCGC	95	11	6	0.78	46	4	50	2
Chr1-25687510	1	(A)20	GCCTTTTTCTTTCTTCTTTTCTTT	TCTGTCTCATCATTCTCATCCTCT	94	11	6	0.78	43	4	50	2
Chr1-25712956	1	(A)13	TGTGTCAGCAGACGGCTATC	TGCAAAAGATGGGCAATACA	173	15	4	0.6	44	8	40	5
Chr1-25766943	1	(T)13	TAGCTTGCTTTTGATGGGCT	CACCGGCACTATCCAGTTTT	102	15	7	0.81	43	5	49	2
Chr1-25804770	1	(T)10	CATTTTAGTGGATGAGGCCC	CGGATAAACAAAAGAACATGGG	96	13	6	0.79	43	4	39	3
Chr1-25864743	1	(AG)42	TTCAAATCCTTGGATGCTGTC	CCCCTCATAAGCTCCTCCTC	153	15	7	0.68	62	8	66	2
Chr1-25867307	1	(T)10	TGCATTTTGATTGTTGTTATGTTT	GGAAACCATCAACGGTGTTT	165	15	7	0.8	36	5	41	3
Chr1-25924504	1	(A)19	TTACACCCCAAAATTTCCCA	TGCGTATAAATCCGAACTCCT	139	15	9	0.88	39	2	45	2
Chr1-25968375	1	(T)11	CTGAGGCTAACCAAGAGGGG	TGGTTGATTGCGTTTGTTTT	118	14	6	0.78	40	5	44	3
Chr1-25983344	1	(A)11	ATTAGAGATAAGGCTCTGCACTTT	TCTTTATGCTTGTACTTTGAACCA	89	10	6	0.8	45	3	40	2
Chr1-26367412	1	(TGT)6	ATGATTCATGTAGCCGACCC	TTCTTATGTGTCTGCCCTCG	159	14	5	0.67	48	7	54	3
Chr1-26468959	1	(T)10	CACTTAGGAGAGGAGGAGAGATT	CGGTCAGAATTGCTTCACAA	193	12	4	0.6	39	7	42	2
Chr1-26522426	1	(T)10	CCTCCCCTAAGCGCTATGTT	TGGTGAATGACCATAGAATGAAA	136	12	6	0.81	40	3	45	3
Chr1-26649218	1	(G)14	CCTTAGGAACTAGCCCGAGG	TTCTTGCACGTTGATTTCCA	138	10	6	0.8	41	3	45	2
Chr1-26655589	1	(A)11	CTCCCCCTTTTGACATCATT	GGAAATTTATCATTTTCTTCCCTC	139	14	4	0.58	40	8	37	4
Chr1-26888543	1	(T)21	TCCACTAAGCATCGGTTTCTC	TTGCTTTTTAATGCAAATTGTTG	102	14	8	0.81	51	4	43	4
Chr1-27016137	1	(A)18	TCCTCATGGGTTTGACACCT	AACCAGAGGGTGAGTGATGG	203	12	8	0.82	45	4	48	2
Chr1-27042208	1	(A)12	GGGTAATTGTGGTACACAAGACAA	TTTTGATGGAGAAAAATGTGGTT	157	14	7	0.82	42	4	45	3
Chr1-27138789	1	(ATT)6	CACATTAACCTTCGCCTTGTT	TCCTATTTTGGTCAAGATTTCTCC	114	14	4	0.61	48	7	51	5
Chr1-27139997	1	(T)14	TGTGGGAGGTAACCAAATTGA	TGACACTGTGCATGCTTCAT	151	13	7	0.8	58	4	61	3
Chr1-27181620	1	(A)13	CACTACCCATAACCGCTTGAA	TGTGTGCATCTCTCTCCACC	88	13	7	0.8	43	4	46	3
Chr1-27217560	1	(T)11	TTCATAATCACCTCTTGCTTGTT	CCATTAAGAGAAATGACAGTCGAA	170	15	6	0.76	43	6	46	2
Chr1-27226884	1	(T)17	GCTGTGCCACTTCAATGAAAA	GCCACAAAATACATCTCTTGGA	206	14	8	0.85	47	3	44	3
Chr1-27228054	1	(T)12	TGTAGAAACTTTGGTCATATGCTT	GCAAGTCAAAGCAACCTCAA	157	14	4	0.68	40	6	43	4
Chr1-27229303	1	(AAG)6	CAGCTGAAAAGAAGAAGAAAGAAA	CTGCAAACGCCGAATATAGG	184	14	5	0.55	48	9	58	2
Chr1-27248218	1	(A)13	TTTCCCCTATATCATCATCTTTGA	TCCATGAATTCAGATTCGCA	121	13	6	0.79	46	4	34	3
Chr1-27274611	1	(T)10aatatttctc(T)11	TACTTTTGCATGCATTTCGG	TGTGTGTGTGTGTGTGCACTT	144	14	8	0.83	68	4	59	3
Chr1-27291672	1	(AC)8	TTGCATTGAGTTTGAGAGGG	CGTACGAACTGTGTTCATCCC	125	10	7	0.82	33	3	29	2
Chr1-27373014	1	(TA)9	TTTTCCCTTTTTCTATTGGCT	GCCATGAGCACAACAACTACA	172	11	3	0.56	40	6	52	4
Chr1-27402738	1	(T)13	CTGGCAGCTCAAAATTTGCT	CAACACAAAGCAAGCACAAAA	106	14	9	0.85	41	4	46	2
Chr1-27453570	1	(TC)13c(CT)8	TCTTCTTCATTGGTGGAAAACA	CCAACTGGTCTCCTCTCTCG	181	13	8	0.85	71	3	43	2
Chr1-27564068	1	(A)13	TGAAAAGCCCTTTTTGTTTGA	TCTAGCTCCAATGGAAAGGAA	91	15	6	0.76	41	6	46	3
Chr1-27582753	1	(A)11	CCAAATGAGATAGAGAGCTGTAGG	TCTTCGTCTAACACTTTCAGTGG	119	15	7	0.79	43	5	48	3
Chr1-27649749	1	(C)15	TGCAATTTTCTTTCTTTGTGAAA	AAGGGATGTTAAGCCCTATGA	105	15	7	0.73	36	7	39	2
Chr1-27652881	1	(A)14	AACTTTTGGTAGGAACCCCG	TCGTGATTTCCTCTGGTCTG	154	10	7	0.82	44	3	49	2
Chr1-27654219	1	(A)16	AGCATGAGAAAAACTTGTGGA	TCAAGATTTTGTCTTTGGGC	124	14	8	0.86	40	3	43	2
Chr1-27723360	1	(T)11	TGGAAGGCTATCAATCACCTTTA	ACGTGATGGTGCAGAATAGTT	134	15	5	0.52	41	10	38	2
Chr1-27743419	1	(TA)7	TTGACGCCCCTAACAACATA	ATTCCCACCAATACCATCCA	91	15	6	0.71	44	7	50	3
Chr1-27743571	1	(TAT)17	GGTTTGAAATTGTCACATCCA	GGAGAATTTGTGAGGGATGC	228	10	6	0.76	54	4	75	2
Chr1-27744792	1	(C)12	TTGTGAATGTAATTTGCTTCTGC	TTCATGGGGGTTGTTTAACG	147	10	6	0.7	37	5	50	1
Chr1-27774034	1	(T)14	CACTGATACATGGTGGATTTTGA	CTTCGCTTCTTCGTCGACTC	120	14	4	0.69	44	6	41	4
Chr1-28241461	1	(C)14	AACATTGTGGTGAATTTTGGTTT	GGCCCTTATAAACTAGCCCG	118	15	10	0.88	41	3	38	2
Chr1-28253020	1	(A)29	GGCCAAAAATATGAAAACAAACA	CCTTTGGATTCTTCACCTGG	108	14	11	0.9	44	2	52	2
Chr1-28287492	1	(TA)9	TTAAAATTTTTGGAGGGCCA	TTTGCTATTTATGGGCTTTGG	184	11	7	0.83	46	3	52	2
Chr1-28309529	1	(CCA)5	CTGGTTTGGCAAGCAGTTT	GAACCCTAATCAGGTGGAGGA	81	13	3	0.59	42	7	45	4
Chr1-28354431	1	(TG)8	ACCCAGCGGCCTAACCTA	ATCCTGCTTAGGACTTATCCAA	89	13	3	0.56	46	7	53	5
Chr1-28430772	1	(T)19	CCAAATGGTGTTGGATGAAA	GTCATTTTTCGGTAGGGCAA	118	12	6	0.75	40	5	44	2
Chr1-28468206	1	(A)10	TGAATGATTATGCTTTGTTTCCT	CCAAGCTCCATAATTTGTTTGA	83	15	5	0.73	44	6	40	4
Chr1-28533816	1	(TA)6	TGGTGTGCTATTTAATGGTCTCAT	GATTTCCCTTTTTACCTGCAA	131	10	6	0.8	48	3	38	2
Chr1-28610927	1	(TA)15	TCGAGTCTCGTATTGTAATGTGTG	GAATTTAGGGGCTAAGCGGT	122	10	6	0.78	60	3	50	3
Chr1-28611386	1	(AT)16	ATCACAGCCCTGATGCAAA	TGGCCTTCGTTTTGTTTAGC	116	11	11	0.91	56	1	60	1
Chr1-28975355	1	(G)16	GGGGGCTTAGTTGTTTGTGA	TTAAAGCACCAATTTACCCCC	114	11	7	0.84	27	2	33	2
Chr1-29065015	1	(T)13	TTGTTGTCAAAAAGGGGGAG	TGCATGAAAATAAGGAGGCA	105	15	11	0.87	80	4	55	2
Chr1-29166950	1	(GT)8	CTGGCTGATGTGAGCAAAAA	GCAGAAGTGGGTTGGATAGG	155	10	4	0.58	42	6	46	2
Chr1-29207854	1	(AAT)16	TCACTGAGTTATCAGCCACCC	CGGTGCCAATTTTGAATTTT	218	15	11	0.87	57	4	60	2
Chr1-29242727	1	(G)11	GGCAGAAAGCTGCTGCTAAG	TTTCTCGTGGTGTGATTTTGA	163	13	6	0.66	32	7	42	2
Chr1-29507371	1	(A)12	TGTCTTATCCACTCAAACCGC	ACGATCGTCCAGGATGAAA	79	11	4	0.55	40	7	37	2
Chr1-29546079	1	(T)13	TCACTTTTCTTGCACAAGCTG	TACGCATTCGTTGATGGAAA	113	14	8	0.85	44	3	48	3
Chr1-29888303	1	(CT)7g(CT)10	CCCCCACTTGGTTAGCCTTA	TGTCTTGGCCTGAGAAAACC	141	12	4	0.71	60	4	64	4
Chr1-30108020	1	(T)16	AAGGAATCAATCCGCATCAG	GAGCCCGCACCTTATTGTAT	167	10	5	0.68	45	5	48	2
Chr1-30137068	1	(A)15	TCAATCATTACTATATCCAACGCA	CCCTTCGAGGATGTGTGAGT	110	13	5	0.77	45	4	41	3
Chr1-30138692	1	(CT)20	AGACGAGCACTCGTGAGGTT	TGCTTTCAGCTGTTATTGATGA	136	14	8	0.83	52	4	56	3
Chr1-30226156	1	(T)16	GCACTGCGCATCTTTTGATA	CCTTTGGTTAGAGAGAGTGCTCC	195	14	7	0.83	46	3	43	3
Chr1-30289119	1	(T)10	TTCGGGGACTTTGTTATTTGA	ATCATGCAATGGAGCAAACA	154	15	8	0.84	43	4	40	3
Chr1-30322665	1	(GT)6	GATCATCCAGTGCGAAGTGA	TTGAGTCAAAGAGACTGTGATTG	129	15	3	0.56	42	7	34	7
Chr1-30441920	1	(A)15	AAAGGTCCCCCTTAAGGACC	TTGGCAATTGGTTTTTGTGA	140	11	5	0.74	40	4	43	3
Chr1-30442654	1	(GA)6	TTGTCCTGACCTGAGAGAGC	TCACAAACTCTCCCTCACAAGA	84	12	3	0.63	44	6	40	3
Chr1-30604545	1	(C)17	TTGTGGTGAACTTTGGTTTGA	TTAGGGATGTTAAGCCCTCG	124	12	5	0.53	35	8	47	1
Chr1-30742271	1	(T)10	TGAAAACTGGTCAAATCATCCT	CTCCAATTCAAATAATCCATCAA	102	14	6	0.73	40	6	44	3
Chr1-30771349	1	(T)11	CTCCCCAAAGGTCCTCCTAT	TGGAGGAGCTTAGATAAGGCA	120	12	7	0.76	40	5	44	2
Chr1-30838839	1	(T)13	GGTTTTCATTCAGAATAACGGG	TGCAATTTGCTGCATTTTCT	131	10	6	0.8	45	3	42	2
Chr1-30953482	1	(TTG)11	AAGATATTCACGTAATCGACTCCA	TTTCAAAATGGACCTCAGCC	110	13	7	0.85	54	2	48	2
Chr1-30970928	1	(AG)16	CTGCCTTGACCCAAGAAGAC	TAGCCATCCTTGAAGCAACC	130	11	6	0.78	43	4	68	2
Chr1-31052859	1	(AG)14	TTGTTGTTCTGACTTGAGAGAGG	TTTCTTGGGGCAGCCTTT	128	15	10	0.87	56	3	60	3
Chr1-31080258	1	(T)11	GAAGCTTGATTTTTCTGGGC	TGAAGGAGGAATCGAACCTG	125	14	5	0.79	40	4	46	3
Chr1-31109293	1	(CAA)8	TGGCCTGAATAGGAGTAGAAGC	CCCACGTAGTGGGATAAAGG	120	13	3	0.52	54	8	51	4
Chr1-31159188	1	(TTA)18	CGAAAAAGGCAGAAAAGAAAA	CCATTTTTGGATTTCGATGA	198	12	11	0.9	109	2	91	1
Chr1-31356489	1	(A)13	GAATGTCCCAAGGCTACCAA	CGTTTCCACACTTTTTATTTCAG	181	11	6	0.78	43	4	46	2
Chr1-31373993	1	(ACA)7	TCCCGAGGAAGACTAATTGA	ATGTAGCCAGCCCCACATAG	106	15	3	0.55	51	9	48	4
Chr1-31564072	1	(AT)6	CATTATCACGAGTTTGGGGG	GATCGTCCCCTAATATTCCAAA	194	10	4	0.64	42	5	46	3
Chr1-31855091	1	(T)11gc(T)13	CTTGGTAGCATTCATGGTGG	TGGAAAGCTAGCAAAGACCTTC	156	15	6	0.76	57	5	60	4
Chr1-31944533	1	(T)15	TCCCTTTAGCAAAATCCAGTT	TTAGGCCTTCTTTTATGCCTT	100	15	8	0.84	48	4	45	3
Chr1-32202883	1	(T)10	AAATTTCATATGTTGGGAGGTTC	TCGTTGTATCATATGGCCGA	93	13	7	0.78	40	5	43	2
Chr1-32303053	1	(A)10	CTCCCTCAAAATATGCCCAA	GATAGTGCACTTCCCGCATT	129	12	7	0.82	40	3	43	3
Chr1-32326224	1	(T)13	AGCATAGGGTGCATAGTGGG	GTTTGAGGCATGCGACTTTT	113	11	4	0.68	43	5	46	3
Chr1-32340634	1	(GCT)5	CCGAGACTGGGTTTGAACTG	ATCCCGAAACGATGCGAC	183	14	3	0.54	42	8	50	5
Chr1-32411649	1	(G)19	ATCTCAGCGGCTAACCAAGA	TTTAAATTTGTGGTTGAAAAACCT	140	13	6	0.66	36	7	48	2
Chr1-32446483	1	(T)15	TTTTCCAATGTATTTTATCGTGAC	TCTTCATCATCATCACTAGCATTT	112	14	6	0.81	45	4	42	3
Chr1-32452606	1	(A)12	GCCATTAGATATTAAACCTCCCAA	CAAGCTAATTGCAATCATGTGAA	178	15	6	0.79	39	5	42	3
Chr1-32520874	1	(A)13	TGTGTATGTGAGGGAAGCCA	TATACCTGCGCATAGGTCGG	167	11	8	0.84	40	3	46	2
Chr1-32551979	1	(AAT)6	TGAGCAAAAGTGAGCTCAAAGA	TGATAGGGCTTTGTTTTAAGTGTT	200	11	4	0.64	51	5	48	4
Chr1-32552127	1	(AAAT)5	AACACTTAAAACAAAGCCCTATCA	CCAAAGGTCATGAGTTTCCTC	169	10	3	0.62	38	5	42	3
Chr1-32563414	1	(A)18	TGGAATTTAAATGTCTAGGCTTG	GATGGGTAGGGTTGCTTTTT	143	13	5	0.7	47	6	44	3
Chr1-32630753	1	(AT)14	AAAAGGAGTGTGGCCAAATG	TCCAACTGCAGGGTTATCCTA	128	11	6	0.78	40	4	58	2
Chr1-32704571	1	(TC)10	AGGCAGAGAACCTCGATCCT	TGGCTATTGTCTTGACCTGAGA	100	14	4	0.54	50	9	54	2
Chr1-32741794	1	(CT)24	GCCACAACTACAAAAGGGCT	CTTTGGGTTGGATATCTCGG	157	10	7	0.82	74	3	80	2
Chr1-32807863	1	(TA)12	GATAAGCCCTCATCCCAAAA	TGGGCATGTTGACTCGACTA	116	10	5	0.6	54	6	58	1
Chr1-32929589	1	(G)19	TCAATAATTGGCTGTGAAACCA	AATTTACACCCCTACCCCCA	98	10	6	0.82	36	2	41	2
Chr1-32932045	1	(T)15	GTATGGCGCCAGGTCCTAT	ATGCAATGAAATGGCCTCTG	97	15	8	0.84	44	4	40	3
Chr1-33068178	1	(A)13	TGAGGAGCAAGGCTCTCCTA	TAGTTTGAGCCCTCGTGGAA	100	15	7	0.68	43	8	34	2
Chr1-33081192	1	(A)17	CATCTCTTCTCAGGCAAGGG	AACATCATGAACGAAGATCAAA	130	14	7	0.83	48	3	43	3
Chr1-33094569	1	(AC)14aaagtgtatc(A)11	GCATAATGACGCCAAATTGA	TGGTTGGCTCATTTTATGCC	121	13	6	0.66	79	7	74	2
Chr1-33120297	1	(ATT)19	TCGATGGTGAATGAGAATGC	TTTTTATTTAACGCATAGTCCCC	202	12	5	0.61	51	7	81	2
Chr1-33150940	1	(GGA)5	CAACAAACACAAAATCATCTCTCA	CCAATGTTATGTTGATGGCCT	99	15	4	0.51	45	10	42	3
Chr1-33281567	1	(TA)9	TGCTCCATACAATCCTCCAA	GGCTCATTTGATTCATACATGC	90	13	5	0.65	42	7	48	2
Chr1-33292225	1	(A)12	TCTAGTGGATCGCATAGCCA	TGCAGGTGGAAGGAATGAAT	179	15	8	0.82	45	5	48	2
Chr1-33489538	1	(T)12	GGGAGCTATGGTGGATGAGT	ACCCAAGAGCCAGAGTCAAA	174	15	6	0.72	47	7	50	2
Chr1-33606716	1	(AT)15	TTCAGCCATTCCAATAATCTCT	CCGAAACTACGGGGCATTAT	104	12	6	0.78	48	4	54	3
Chr1-33631941	1	(T)15	CAGAGATTGGAGTCATGCCC	AAGAGCGGGGGTGAAAAA	106	15	6	0.71	41	7	45	3
Chr1-33772678	1	(TC)8	AGAAGCAAAGCGATCCTTGA	TGCCTTGACCTGAGAAGACC	122	11	5	0.71	42	5	46	2
Chr1-33797238	1	(AAC)6	TGTGTTTGGTCACCAGGCTA	AAAAAGGATTAATGTAGTCGACCC	115	15	2	0.5	45	8	48	7
Chr1-33875146	1	(T)14	GAGGCTCTTCAAGACATGCAC	TTTTTATTTGAGGTTTTGCCTTTT	133	14	10	0.88	43	3	51	2
Chr1-34001214	1	(GA)6gggagagggagagg(GA)9	TCCTTGGCTGTTATCTTGACC	GGAACAATGCTTGGAGGAAA	137	11	4	0.55	47	7	51	2
Chr1-34008283	1	(TTA)7	TCCCCTTTCTTCTTATTGTTTCC	CTCCCCCTTCATTGAAAACC	147	11	3	0.51	51	7	54	3
Chr1-34010582	1	(C)11	CCGCACTTTAAATTTCCACA	CCGCTCTGATACCACATGAA	183	14	7	0.76	33	6	43	2
Chr1-34242381	1	(AAT)5	TCCCTGTTCTGAGCCTGTCT	GCATTTGGTAGCGCAATAGG	169	11	3	0.56	42	6	45	4
Chr1-34462727	1	(T)19	TGCAAGCTCCTTCAAGACAA	GGTGTTCAAAGCTTGCTCATT	140	13	6	0.82	44	3	49	3
Chr1-34659883	1	(A)10	GGACAATTTGTGGATCACCC	CACACACACACTGGAGGGAG	90	15	4	0.67	40	7	37	4
Chr1-34725567	1	(T)12	TCTTTTCATCTTTGGCTAATCACA	AGCACAAATGAAAGATGGGG	192	15	6	0.76	42	6	38	3
Chr1-34846108	1	(AT)8	TTGGCCAATATTAAATGGGAA	TGTGCTGGTTATGTTGTCTTATTT	144	14	6	0.79	46	4	52	4
Chr1-34861238	1	(TA)15	GATGGAAAATTCATCTACATGGC	TGTGTGAATGTATGTGTGTGCAT	205	10	9	0.88	48	2	42	1
Chr1-34911265	1	(TA)52	TTTTGTGATGTCAAAAGAGGGA	AACTCCTCCTTAAATGAAAATCAA	237	10	6	0.76	46	4	32	2
Chr1-34940104	1	(T)16	CCCCTCTTGTTCATTAACGTC	TGGAGAAACTTGAAAGAAATCCA	204	14	6	0.69	42	7	45	2
Chr1-34977321	1	(T)15	TTCGCTCATACCACTCTAGCC	CTGGATGCCTATTCACAAAGG	143	14	10	0.86	45	4	39	2
Chr1-35031319	1	(T)27	GAAATTCGCTTCCGCATAAA	TGGACATGATTCCTCCTTCA	166	12	6	0.79	57	3	52	3
Chr1-35039453	1	(G)10	GCCCTATGAACTTAGTCCCAA	CCGCACTTTAATTTCCGTATTG	143	14	10	0.88	37	3	41	2
Chr1-35071008	1	(GA)20	CGAACCCTTGCCTGTGTC	AAGGAAAAGTCGACGAAGGG	124	11	7	0.83	70	3	64	2
Chr1-35308618	1	(G)13	CGAAGCGGGGTCACTTATTA	TTTTGTTTTCTCCCACCACA	120	13	6	0.8	47	4	43	2
Chr1-35340561	1	(AAT)18	TGAACAAGATGCAAAGTGGC	TCATTCAAGTTGCAAGCTCAT	221	12	7	0.81	73	4	82	2
Chr1-35472263	1	(A)11	ATGGTTTGAGGGCAAAAATG	CTGCATCGAACTGGACTGAA	188	15	6	0.78	49	5	40	3
Chr1-35534766	1	(A)19	TCGCAAGTTTGGAAAGGATT	TGTTCCTTGGTCTATGCAGTG	197	14	6	0.82	48	3	44	3
Chr1-35601449	1	(A)19	TTTTTCTTTGGCATTCTACTAACA	TGCCTACATACGCCCAAAAT	174	13	6	0.71	37	6	49	3
Chr1-35801437	1	(CT)20	GACTTGGAACCTTGCTTGGA	TGCTTAAGACTTTGAGTGCTGG	162	14	11	0.9	62	2	66	2
Chr1-36056328	1	(TA)11	TCAATCATACATTTCATGCAACA	TTGTGACAAGATTCGATATTCATT	120	13	6	0.79	48	4	54	3
Chr1-36077764	1	(TC)20	GGAACCTTTCATGGAGCAAA	GTGCTGCTGTCTTGACCTGA	139	14	10	0.86	61	4	65	2
Chr1-36097119	1	(C)14	CCGCATTTATTTTTGTGGTG	AAATTTTCGAATCCCGCTCT	176	15	10	0.86	44	4	40	2
Chr1-36158524	1	(C)15	AAAAATTTTAAGAACCCCAATTCA	TTTAGCAAAACATTTAGCAGCAA	119	15	8	0.82	45	5	42	2
Chr1-36248022	1	(C)12	TCCCCATCTATTTCACCATCA	AACTCGAATTGTGGAGGTCA	204	10	4	0.64	41	5	44	3
Chr1-36272769	1	(A)27	ATTTTAAAGGGCTCGGCTGT	TGATCAACGCTTTGAGAGGA	164	10	8	0.86	45	2	42	2
Chr1-36336461	1	(GA)7	TGGATCTTTTACTGCTGCCC	ACCCTCATAAACTCCCCCTC	99	15	3	0.63	32	7	44	5
Chr1-36355409	1	(CT)6gtctt(TC)12	GAGAAGACGACTTGGATCGC	TGTCTTGACCTGAGAGAGCCT	125	14	7	0.82	71	4	67	3
Chr1-36360656	1	(G)19	AGCCCAAGCTAACCAAGAGG	TTTGTGGTGAATTTTGATTTGG	109	13	9	0.85	44	3	31	3
Chr1-36379705	1	(G)23	TCCCAATGCTAACCAAAAGG	TGCTTTGAATTTCTTTTGAGAGTG	130	11	7	0.83	44	3	49	2
Chr1-36392419	1	(G)10	AGCCCTTAAGAACTAGCCCG	CAGCACGTTAATTTCTTTGTGG	130	15	7	0.84	38	3	42	3
Chr1-36442654	1	(CT)11	ACCTTTGTGAAACCGCTCAC	TGACCTGAGAGAGCTAAGAGGA	93	15	6	0.74	52	6	44	4
Chr1-36706899	1	(TAT)8	CTTGAGGTGCCCTCATGTCT	TTGCAGGTGAAAAGATTGGA	105	14	4	0.58	54	8	57	4
Chr1-36785004	1	(T)13	TCCGCATTTTAATTTCTGCAT	TTAGGGATGTTAGGCCCCTT	150	14	5	0.74	38	5	43	4
Chr1-36971803	1	(T)10	TCAAGATTTAATATGGGAAGCCA	TTTAAATAAAGGAAGCCTCAAAAA	129	15	7	0.82	51	4	48	3
Chr1-37072553	1	(AC)10	TCAAATCAAAGTCAACATGAGAAA	TGTTCATCCCGTACGATCAG	160	15	6	0.75	54	6	50	3
Chr1-37095745	1	(C)11	TGTGATTTGTGGTTGAAAAATCT	TAATTTTATGTCCCAGCGGC	139	11	6	0.76	41	4	44	3
Chr1-37132294	1	(TTC)8	ATAAAGGGAGGGAAAATGAGTT	TATGGCCATCTTCCTCCATC	147	15	5	0.52	52	10	55	2
Chr1-37226657	1	(AT)21	CCATCATCTAAAAGTCACCCTTG	TGGACAAGGATTGAAGGAAGA	156	12	7	0.83	52	3	46	2
Chr1-37281273	1	(T)28	TGTGTGGTGAGTGTGTGATGA	GCACCTTGAGGATGAGACTTG	168	12	6	0.78	58	4	54	3
Chr1-37500721	1	(AG)20caaag(GA)6	TTCTGACATGAGAGAGCCAA	TGAAACCCTTCACAAACTCC	120	10	7	0.78	85	4	93	1
Chr1-37511571	1	(T)20	GGACTTTGAACACATTGAAGCA	GGCCGACCCTGTCAACTTAC	95	14	7	0.83	42	3	45	3
Chr1-37567223	1	(AG)16	CTTCCGATCCCGACCACT	TCGGCTTTGGCTAGGTAAGA	116	14	8	0.85	62	3	52	3
Chr1-37684018	1	(TTAT)5aataa(AAT)13	GGAGAGGACAACTAAGATTGGG	TTGATTTGCATGAGTGATGAGA	160	10	8	0.86	104	2	110	2
Chr1-37704849	1	(CT)8(TAT)28*	CAATCCAACCAAAACAGCCT	TTACCTTCTCTCTTCCCTCTTTTT	238	10	10	0.9	100	1	122	1
Chr1-37900814	1	(T)18	AGGAGGATTGTTGGCTGCTA	TCATTCGCCATATTCGTCAG	184	15	5	0.65	45	8	42	3
Chr1-37980003	1	(TTG)11	CCACGTAGTGGGATAAAGGC	GGGCCATTTTCAGATTCAAG	104	14	7	0.79	66	5	63	3
Chr1-38526387	1	(GA)13tagat(AG)17	TTGTCTTGACCTGAGAGAGCC	TTGCTTGGAGCAACCCTTAT	133	13	9	0.88	95	2	81	2
Chr1-38527399	1	(T)18	TTTGGGATCATTTGTGCATT	TTGAAGAAGGAATATGTGATTTGC	124	15	7	0.77	47	6	43	2
Chr1-38614353	1	(G)12(GGT)5*	AAACACAACATGATAAACAACTCC	ATCTTGCTATGTGTTTCAAAATGT	191	11	6	0.79	53	3	57	3
Chr1-38629648	1	(TG)6	TCGTTCCATGTGCTTAATAGGA	TTCAGCATGAGATACTTTGTGAAA	200	14	5	0.71	42	6	46	3
Chr1-39094730	1	(TC)22	TGGAGCAACCTTTATGAATCC	TGTTGTTGACCTGAGAGAGAGA	133	12	8	0.85	66	3	74	2
Chr1-39166562	1	(A)19	TGTTTGGGCTTAAGGATAAGGA	GGTCATTTCCATGCATCTCC	107	13	7	0.82	45	4	41	2
Chr1-39180684	1	(A)27	TCCCTTCTTGAATGCAATTT	AATTATCCCCACAAAGTTGGC	112	12	6	0.78	51	4	54	3
Chr1-39181349	1	(TA)10	TGAGGTAATAATGAATGCTTGC	AAAAATTGCCAAGAAAATCTTAAA	111	11	7	0.83	52	3	48	2
Chr1-39200009	1	(A)10	CGACATTTCAATAACAAATCAACA	TTTTTGTGTGTCAAGTGCTTATG	147	15	8	0.84	40	4	19	3
Chr1-39286524	1	(GA)40	ACATCCTTGGCTGCTGTCTT	TGGAGCAACCCTTGTAAACC	171	12	10	0.89	38	2	56	2
Chr1-39338943	1	(T)14	CAGTTACTTTTGGGCTCAGG	AAAGCAGTATCAGTCCGAGCA	89	12	6	0.69	43	6	40	2
Chr1-39546094	1	(T)24	TTTGAATCTTTAAGCCACTCAGTT	TCAAATTCAAATGAAAATGCCA	126	13	7	0.82	14	4	54	2
Chr1-39612767	1	(TA)8	GGCTCCACTGCAATAAACCT	CAGATATCCTTTCCTTTGGAGG	135	15	5	0.6	46	9	50	2
Chr1-39658758	1	(TA)14	TTGATGGACCAAATGACCTG	GCCATTGATTTCATCCCATT	165	10	5	0.74	52	4	56	2
Chr1-39686296	1	(TC)21	TTGATTGCTAGTTTAGGATCGTC	GCCCTCTAGCCATCAGAGAG	140	12	7	0.81	71	4	63	2
Chr1-39726394	1	(TTA)14	AGCTCGATTCAACCCGAAT	GTTCAAATCCGACCCAACAC	119	12	7	0.81	60	4	63	2
Chr1-39774434	1	(A)13	ACCTTGCAAAGGAAAAGGGT	TTTGATGAGTCCAAGGCTGA	109	11	6	0.66	43	6	40	1
Chr1-39880990	1	(G)13	GCCCAATGAACTTAGTCCCA	TTCCGCACTTTTTAATTCCG	140	13	8	0.85	40	3	43	2
Chr1-39895209	1	(GA)9	TCCTTGGCTACTGTCTTGACC	AATGCTAGGAGCAACCCCTT	123	13	4	0.57	32	8	48	2
Chr1-39967337	1	(C)11	TTCCTCACTTTGTTTTTATGGTGA	CCCTTATGAATTATCCCAAGGC	119	14	8	0.81	41	5	47	2
Chr1-39986464	1	(A)10	TGTCCTACCATTATATGTCGGG	CTTGCCAGCTATTGTTGCTT	167	15	5	0.52	40	10	43	2
Chr1-39990719	1	(T)15	TCCCATATTTAACTCCATAGCCTT	GCGTAAGGAGAGCTTTAGCC	80	13	4	0.63	43	7	40	3
Chr1-40019936	1	(G)10	TCGTTAGGGATGTTAAGCCC	TTTGTGATAATCGTTCTTTTTGC	108	11	8	0.84	43	3	39	2
Chr1-40054385	1	(A)12	TTGAAAAGAAAATGGCTGGG	AAGCCCTTAAAGCCATCCTC	186	15	6	0.79	40	4	44	4
Chr1-40068358	1	(C)12	TGTGGTGTTTTGGTTTGTGAA	GAATCCCGCTCTGATACCAC	150	13	7	0.78	52	5	42	2
Chr1-40323057	1	(T)18	TCTGTGTCGTCATCTCCTCG	TTGAAGGAATAACCGTAGAACGA	182	14	7	0.82	43	4	47	3
Chr1-40327183	1	(AT)17	TACCAAGCCACATGAAAGCA	ATAATGCACCTGCACGATTT	191	11	5	0.74	48	4	52	3
Chr1-40346104	1	(CT)39	ATGGAGGTAGGCCGATTTCT	ACCTAGCCGACTCTTCCCTG	143	10	7	0.78	66	4	108	1
Chr1-40446337	1	(TC)22	CCCACTTCATTTCCTTGCAT	GAGGTTGTCAGTGGCCAAAT	152	11	7	0.84	73	2	65	2
Chr1-40506358	1	(A)13	CGATTGACCTTTGTAAGTCCG	TCACTTCAATTCCATAAAGCCT	163	12	6	0.78	40	4	43	3
Chr1-40523602	1	(A)20	AAAGGAGGAATCAATTCATGG	TTCCTTTATCGGTAGCTGAACC	127	13	7	0.78	51	5	48	2
Chr1-40710892	1	(A)12	CCTTATTTGTGTGTGCACGG	TGAACAAAAGCAAAGAATTAAGGA	147	15	5	0.77	39	5	42	3
Chr1-40843336	1	(AT)14	GTGTCATATGCATTTCAAAGAATC	CATGATCTCTAATGAAGTGATGCC	102	10	6	0.8	48	3	58	2
Chr1-40944116	1	(TA)10	CGAATTAACAACTGGAATTTGAGA	TGCAACAACAAGATTTCAAAGAA	135	13	8	0.84	47	3	39	3
Chr1-40947618	1	(C)16	GAGGAAGCCCAATCTTTCCT	CTCATGCCTTGGGTGAAGAT	166	13	6	0.72	39	6	43	2
Chr1-40949792	1	(A)10	GATCCTTGGATGCATGTGAA	TGCTCTTTATCAATCTTTCCTACA	131	15	4	0.69	37	6	41	4
Chr1-40957856	1	(A)15	GGACTTCTTTCAGGGCAAAA	TGGAGCAAGTTTTGAACGGT	101	15	7	0.83	41	4	44	3
Chr1-40963840	1	(CT)16	GCTTCCCCTCACAAAATCCT	ACAAGATCTTTTGCCGCTGT	107	10	5	0.68	62	5	48	2
Chr1-41154387	1	(A)22	TGAAGGAGGAATCGATAGGTG	TGCAAAACCCAACCTAAACC	177	12	5	0.68	52	6	55	2
Chr1-41191885	1	(A)14	CCATGGAGATGGAAATCATTG	ATTCGTGCCCGATCAAAATA	184	13	3	0.57	42	6	46	6
Chr1-41217774	1	(A)14	GCACGATCAGCCTCAAAGTT	TCCATTTGAAACCTGCATTTC	137	14	8	0.85	45	3	42	3
Chr1-41225469	1	(TTG)5	AAAAGGATTCATGTAGCCAACC	AGGGATGCCTATAATTTATTCAGA	96	11	3	0.63	45	5	51	4
Chr1-41262822	1	(GA)7	CCTGACCTGAGAGAGCCAAG	CCTTTCTGAAACCCCTCACA	92	15	5	0.74	44	6	40	3
Chr1-41311222	1	(CT)8cc(CT)8	TTGGAGCAACCCTTGTGAAT	AACATCCTTGGCTGCTGTCT	123	13	5	0.72	62	5	40	4
Chr1-41505127	1	(T)10	CCATGCTCTTTAACAACCTCC	AGATGGGAGATTCAACACCTTT	157	10	3	0.58	38	5	46	4
Chr1-41516478	1	(T)16	TTGGATCATCTTTTGTTGCCT	AAGGGTTTTGCTTTTGCTTTC	108	11	7	0.84	49	2	44	2
Chr1-41622460	1	(GA)6gg(GA)9	TGGCTACTATCTTGACCTGGG	AGTGGAACAATGCTTGGAGC	126	15	4	0.6	62	8	58	5
Chr1-41740538	1	(T)12	TTAACCTAGGGCAGGGGTTT	GCCTTAATCTTCATACACTCCTCA	131	15	5	0.76	41	5	28	4
Chr1-41749179	1	(T)10	TGTTTTTCCACTTTGCACTTTG	TCTCAAAATCAAAGACAAGGCA	135	13	7	0.84	40	3	46	2
Chr1-41756797	1	(T)10	TTTCCTCTTTGCACTTTATTTTTC	CAGCGATGACTTTTGAAGGC	102	15	7	0.8	40	5	43	3
Chr1-41805019	1	(T)11	TGTGCTTGCTTTGTGTTGTTC	CGGTATTTCTCCCTTTATCCAA	148	15	7	0.83	49	4	41	3
Chr1-41870087	1	(T)18	TTGCTTTGTTTGCATGTTTTA	TTTTTCAAATCAAAAAGTAAGGCA	153	13	6	0.77	45	4	42	4
Chr1-41927204	1	(A)10	GATGCCAAACCAAAAGATGC	GGGCTCATTTTATGCCCTTT	117	14	5	0.55	40	9	46	2
Chr1-42026872	1	(TC)6taatca(TC)9	TTGGGAATCCCCTCACAAG	CTTTGGCTGCTTTCTTGACC	108	14	4	0.68	64	6	60	4
Chr1-42056897	1	(TC)21	ATGACGACTTGGAACCTTGC	AGCCTTGTGAGAGGGAGAGA	137	15	13	0.92	38	2	64	2
Chr1-42164566	1	(A)11	CCGACCGAGATTGTTTGAAT	AAAATGGAGAAGACAATCCCAA	163	10	4	0.58	41	6	44	2
Chr1-42223184	1	(AAG)8	GCATTTCCTTAAATCTCTGCCA	TTGACCTTCCAAAACTGTCAAA	119	13	7	0.84	53	3	57	2
Chr1-42282852	1	(AG)11gaatgaaa(AG)13	GCTTAATGACGGCTCCCTTA	CCCTCCCTCTTTCACTTTCC	129	11	8	0.84	74	3	92	2
Chr1-42283657	1	(G)18	TTTGATCATAGAAGAGCTCCATTG	AGGGCACTGTCCAATCCTTT	114	15	9	0.84	38	4	44	3
Chr1-42288116	1	(AG)6ggggagagagagggg(GA)6tatatagat(AG)8taagggaaagg(GA)7	AGGGAGGGAGGAGAGAGAGA	CTCCATTCCTCTATTGCTTCTG	179	15	11	0.9	86	2	56	2
Chr1-42684025	1	(T)15	CCCACACATGAGTTTTCCAT	TCCAATTTTGTAACACCCCTC	89	10	7	0.82	45	3	51	2
Chr1-42915914	1	(T)10	TCCTTAGCCTTCCCTCCAAC	TTCCCTTACAGGAAAATTAATGGA	162	15	4	0.62	40	8	37	4
Chr1-42949695	1	(T)14	TGATGCCTCCATAAAACAAAAA	GATGATCAAGGCCCTCAAAA	152	12	5	0.67	38	6	42	3
Chr1-43052862	1	(CT)18	TTTTTACCATGCAACTTTTTGTT	AATCATATCACCCTCATGGGA	123	12	5	0.67	65	6	71	3
Chr1-43072960	1	(T)24	GATGTGGTGGACTCGAAGGT	TCACTTCTGATGAGCCCCTT	142	13	7	0.8	39	4	54	3
Chr1-43075981	1	(AG)8	AACTCCACATCTGCTTCCGA	GTGAAGTCGGGTAGCAAGGA	111	14	9	0.78	46	6	50	1
Chr1-43178989	1	(C)18	TTTCTTTCGCTTGAGTTTCTG	AATCATTGGAACTGCCCAAG	134	13	6	0.71	42	6	39	3
Chr1-43411227	1	(C)11	AAGAATCATCAACTGGTTTCAAAT	AATGTCCCAAGGCTAACCAA	96	12	6	0.82	38	3	43	2
Chr1-43416137	1	(CA)30	GGATGGAATAGGATGGTTTGAA	TCTTACGGTAAAACCTGCATCA	232	11	9	0.88	82	2	76	2
Chr1-43428456	1	(G)14	TGACTGGTCAAAGAAAAGTCCA	GGTTTTTCTGAAATTTACCAAGAG	125	14	7	0.83	44	3	41	3
Chr1-43460372	1	(C)17	TGAATGATTGTTTAGTTTGTGGC	TCTGGCTCTGTTACCACTTGAA	176	10	5	0.78	48	3	45	2
Chr1-43461942	1	(T)21	TGAACATTGGCTAAAAGTGGAA	TGACATTCCTCCTTCTTTTCTTG	137	12	7	0.81	51	4	44	2
Chr1-43469842	1	(A)11	AACGACTACTCCCCCTTTTGA	TGATGATCAGGGGTCATCCT	153	13	5	0.79	38	3	41	3
Chr1-43475891	1	(G)12	TAGCCCGAGGCTAACAAAGA	TGCACTTTAATTTTCTTGTGGTG	114	12	7	0.83	40	3	37	2
Chr1-43557298	1	(AG)41	GCCAATGAGAGAATGACGTT	AGTTCTCCAATCTCGCCTGA	170	10	10	0.9	75	1	55	1
Chr1-43571713	1	(AT)10	ACCACACCACACACATCCAC	CTCACTTTTCTCTTCCTTGTTCA	170	11	4	0.69	50	4	42	4
Chr1-43575290	1	(T)24	GGAGCAAGGATAACAGAAATTTAG	TGTGCCATTTAGCTAATCACC	109	12	9	0.88	56	2	46	2
Chr1-43820323	1	(GA)9t(AG)17	TTTGCTGCTGTCCTGACTTG	CCCTCATAATATCCCCCTCA	129	11	7	0.83	69	3	87	2
Chr1-43894072	1	(TA)30	AGCCTTCATCAAAACTAGCGA	ATATATGGGACGCATGCACA	156	11	7	0.79	52	4	56	2
Chr1-43935227	1	(AC)7	TTGGGTAGATTAGGATTGAGTCAG	TCATCATAGCCGATGTGAGTAAA	155	15	3	0.59	44	8	40	5
Chr1-43968446	1	(A)12	AAAAGAGAATGTAGCTTGCAAAA	TTTCAATTTTGGCGTCATTG	87	14	6	0.78	42	5	39	3
Chr1-44123876	1	(C)12	TTTGTGGTGAATTTTGGTTTG	GGTCTGGGGGTGTTCAAGTA	172	12	5	0.53	42	8	39	1
Chr1-44129170	1	(T)10	GCTTGATAAATTATGGATTGCCTT	TCCCTTTAAGTGATTTAGGGATG	188	14	7	0.82	40	4	43	3
Chr1-44338159	1	(CT)10t(TC)17	GCAACCTTTGTGAAACACCA	TGGAGAGGGAGAGTAAGGGAG	120	12	9	0.86	85	3	61	2
Chr1-44357422	1	(GGA)5	CACGAGTACAAGAAAGACACAAAA	CCAATGTAATGTTGATGGCCT	103	10	3	0.58	51	5	45	4
Chr1-44642674	1	(T)10	CCTCATGTGTGTGTGTGTGTG	TCAGGGAAAACAAACTCCAGA	164	15	9	0.85	42	4	38	2
Chr1-44778574	1	(T)10	CAAGATTTAGAAAGGGAAGCCA	CCACTCTTATACTTGGAAGATGGT	173	15	5	0.7	30	6	39	5
Chr1-44850258	1	(G)12	GTGCTCTGATGGCACTTGAA	TGCTTCTGCATTTAATTTTTGAAC	184	11	6	0.78	41	4	44	2
Chr1-44889151	1	(C)13	TTCACACTTCGTTACTCTTGTGG	GTCAGGGATGTTAGGCCCTT	146	10	7	0.84	46	2	43	2
Chr1-45058049	1	(T)21	TTTGTTACCATTAAAATCACAAGC	CGCCTTGTAGTTTCTTTCACG	113	13	7	0.78	44	5	49	2
Chr1-45314769	1	(C)16	TTTTGAATGGTTTTGGAGGC	AAGGAGAAGAGAGAAGAGGAGGA	129	10	6	0.7	42	5	46	1
Chr1-45374071	1	(T)15	TGATTTTGGGTCATTGGTTCT	AGACAACCACCCAGTCGAAG	133	14	7	0.82	46	4	42	3
Chr1-45429854	1	(A)12	CCCATAAAATAGCTAGCAGAGGA	GATTACTGGGCATCGCTTGT	119	15	8	0.85	42	3	46	3
Chr1-45508664	1	(T)10gttttattttatttttaaa(T)10	CTTTTCTTCTTCACTTTTTGCTG	AACAACCACAATAAGAACAACCAA	115	14	5	0.79	64	4	69	3
Chr1-45544344	1	(T)10	TGAAGATTGAAGATTGGGTAGAA	TTCTCTCCTCCTGTGTGCGT	135	13	3	0.6	36	7	39	3
Chr1-45554812	1	(GA)17	AACAGGGAAGCAATGGACCT	CTTGCAGAAGGTCTTCAGGG	188	14	8	0.81	48	5	56	2
Chr1-45579469	1	(T)12	AAGGAGGTGGCTCCTGATTT	GGCTTTCTATCTCCAGAACTCG	170	15	7	0.8	41	5	45	3
Chr1-45607873	1	(A)13	GCAATTATCAACTGTTGGGTTT	TGCTACTGACATTTATGACGTTGA	101	14	4	0.7	43	6	40	3
Chr1-45726505	1	(T)10	TCTATGGCCTCAATTCCTCG	TTTCAAACAAGGGATGTTTCG	115	14	4	0.7	40	5	36	4
Chr1-45801298	1	(A)16	CCCAATCCACTCCAATCAAT	ATGGAGTGAGGAAGAGGCAA	156	15	6	0.67	46	8	50	2
Chr1-45834668	1	(A)13	TTCCCTAGCCTCCCTCTATTTT	TTTTCACCATCGTAGTGCCA	178	12	5	0.67	49	6	41	3
Chr1-45899949	1	(T)16	TGTGTTAGAGGAGGAATCTAATGG	ATATTGGCATGCCTACACATAAT	156	13	5	0.64	40	7	43	3
Chr1-46029147	1	(A)16	TGGTGGTTCATAAAAATCTTTGC	TGGATGAAATGATCAGCACC	125	13	7	0.83	43	3	46	3
Chr1-46266524	1	(T)16	ATGAAAGGAAAGGAGGAGCA	GGAGGAATCTAGTGTGGTAAGTCC	172	14	5	0.71	43	6	47	3
Chr1-46308856	1	(T)14	TGATATGAATGTTGATTATGTGGC	ATTCTCAAAATGAATCCAAATCTT	99	15	8	0.84	41	4	38	2
Chr1-46327181	1	(CT)8	GGAGCAACCTTTGTGAATCC	AGAGGAGAGGGAGAGAAGGG	85	10	7	0.82	39	3	61	2
Chr1-46342345	1	(G)14	TCCATCATCATGCATTATACATTT	TCCTTCCAAGGAATTAGCAAAA	107	14	7	0.7	36	7	39	2
Chr1-46370062	1	(C)14	TGCATTTGTTTAGTCAAGTTATCC	AACCCTAGTTAAACCATCAACTCA	169	10	5	0.6	41	6	46	1
Chr1-46386928	1	(T)12	GGGTTTCTCCGAGACGTATG	TGCCTTTCATAGAGGAGTTCG	131	13	5	0.65	39	7	43	2
Chr1-46549019	1	(AG)10	GAGCGAGGCAAGAGAGAGATA	TCTCCCTCACACACTTTCTCG	187	14	10	0.83	46	5	42	1
Chr1-46557138	1	(A)11	ACCCACCAATGGACCTACAC	GCTTTGTGGGGAACTCTAGC	133	15	3	0.59	44	8	41	5
Chr1-46562057	1	(A)11	CAAACCAAATTTTCTTTCAATGC	CTTTCAGCATGCTAATGGTTT	108	14	5	0.76	44	5	41	3
Chr1-46597809	1	(G)14	ACCTCCGACTCCGTAACGTC	CCGGAATTTCAAGAGGATGA	83	15	8	0.77	39	6	46	3
Chr1-46606746	1	(GA)11	AGGGAGATGGACAGGGAGAG	TCCTTCTCTCACTCACTCCG	197	10	5	0.74	48	4	52	2
Chr1-46606813	1	(AG)9	GAGAGAGAAGATTGTGAGCGAG	TCCTTCTCTCACTCACTCCG	92	11	9	0.86	46	3	68	1
Chr1-46611851	1	(GA)9	GAGAGAGTTAGGGAATGGAATGA	CTCTCTCGCCCTCTCTCTCA	106	14	4	0.64	48	7	44	4
Chr1-46659134	1	(T)10	TCAAAATCTCAAACTCGGGG	GCATTCCTTTTATTTTGTACTTGC	191	14	5	0.76	39	5	34	3
Chr1-46790245	1	(A)15	TCTCCTTTAACAAAGCTAAAAAGG	AAGGTTGCCGATATGTGTGC	111	15	6	0.72	39	7	44	2
Chr1-46802741	1	(A)10	TGAATGTGTGTGTTGATCAGAGAA	GAAGCATCGGATCAGGAGAG	152	11	5	0.76	41	4	27	2
Chr1-46846512	1	(T)12	GGAAGCCCAGTCTTCAAAAA	TGCAATGCATGTTGGTCG	93	15	6	0.79	39	5	43	3
Chr1-46895338	1	(A)19	CGCTCTATGCATTTCCTTCA	CGCATTAAAAGGAAAAAGGA	135	13	7	0.83	42	3	47	3
Chr1-46923408	1	(A)14	TCCTGCACAAAACCAAAACA	ACCTCCACCACCACCAAATA	147	13	5	0.64	41	7	44	3
Chr1-46932367	1	(C)11	TCTTGCTTCCGCACTTTTATT	TTGAATCCCGCTCTGATACC	189	15	7	0.68	38	8	43	2
Chr1-46940241	1	(A)17	TGAACAAATACACAAACAACCAA	AAGCTTCCATCACCACATGA	168	13	7	0.83	48	3	43	3
Chr1-46994992	1	(G)14	GAGGTTTTAAGAAGGGTGGGA	TCAACCAACTCCTTAATGGTGA	117	12	5	0.61	44	7	41	2
Chr1-47027611	1	(A)13	CTTTTTCAGCAGCATCAATCA	TATCATGCATATGCTTCGGC	206	12	5	0.76	46	4	43	3
Chr1-47032731	1	(T)12	TTGTTTGTGGTATTGGTTTACCTT	TAGCGAGCTGGAAGTCCATT	165	14	3	0.56	39	7	43	6
Chr1-47044310	1	(A)13	AGGCTCCTAAGTCAGCCTTG	TTTTCTCGCCAATATGTCCTTT	102	12	6	0.78	39	4	43	3
Chr1-47061764	1	(T)21	TGCTAGAGCCATGTTTGCAG	GATTGGGTGTCCAACCCTTA	186	13	7	0.82	46	4	51	2
Chr1-47064871	1	(A)16	TTTTTGGATTTCGATGAGGTT	GATGATCAGAGAAGGCCCAA	198	13	8	0.79	46	5	38	2
Chr1-47210898	1	(CAA)12	AGCAAGGATATCCACCCAAA	TAACCGAACACAATGGCAAA	137	15	7	0.79	66	5	54	3
Chr1-47294133	1	(GA)7	TGTCCCGACCTGAGAATACC	GAGCAACCCTTGTGAACTCC	85	13	5	0.77	64	4	44	3
Chr1-47316794	1	(G)14	TGTAGAGGGGAGATGGGTTG	TTCCTTAGCCACACTCCACA	80	11	4	0.63	44	6	41	2
Chr1-47447121	1	(T)12	TTGTGAGACATTTGGAATGTGA	TTGCAGTTCAAAGTATAGCACTTG	203	11	5	0.74	37	4	40	3
Chr1-47549275	1	(T)17	TCCATCTTTAACTGTAGCACTGGA	CACAACCACCAATAGATCCAAA	98	11	7	0.83	44	3	47	2
Chr1-47607327	1	(T)21	TGAGTGTGTGATGATTTGGAGA	AGCATTCGACACCTTTAGCA	115	13	5	0.75	51	5	47	3
Chr1-47801045	1	(T)13	TGATAATGTCAAAGGGGGAGA	TTAGGGGAAAGCTTCCTTTTT	121	15	7	0.78	38	5	34	4
Chr1-47960800	1	(A)15	GCTGCCAACAAAAATAAGGG	TGGAGATTCTCAATAACTCAACC	107	15	7	0.79	41	5	45	3
Chr1-47961905	1	(A)19	TTCAAAATGACAATGATATGCTG	GAAATCGACACGCAAAATGA	101	13	10	0.89	46	2	50	2
Chr1-48013425	1	(A)10	CATGAAGGACTCGCTTATGCT	CGAGATATTCTATCCATGAAAGGG	122	15	5	0.76	52	4	40	4
Chr1-48040824	1	(ATT)8	GCTTTGCTTGCACGAAGTTT	TTTGTTGCTCTTTCGAGCATT	217	13	3	0.57	45	6	54	6
Chr1-48054377	1	(G)15	TCATATAGAACTGGCCCAAGA	GGTTTGTGAAAGATGTTGAGCTT	99	10	6	0.76	39	4	42	2
Chr1-48060416	1	(T)12	CTAGCCTCCATGCCCTATTG	TTGCTTGATCAGGAAGGATTG	151	12	4	0.63	42	6	38	4
Chr1-48123549	1	(A)16	TTGGGAAGGTGAAGCCTAAA	GCTTCCCTCTTATTAGCCCC	194	10	5	0.76	40	3	47	3
Chr1-48123689	1	(T)13	GGGCTAATAAGAGGGAAGCC	AAAATCCCATCCTTCACCAA	148	12	5	0.67	40	6	43	3
Chr1-48148199	1	(T)18	CGGTTAGGTTTGTCCACCAC	CATGTTGGATGAAGGAACCC	146	14	7	0.82	38	4	49	3
Chr1-48296088	1	(T)12	TCCTTCTACTTTGCTAGGTGGC	TTCCAAAAGACAAGAAAAAGCA	163	15	4	0.65	39	7	42	5
Chr1-48420944	1	(T)10	AAGGCCAATTCTCCAAACAA	CCAAGAATCCAAAGGAGGTG	82	15	5	0.65	50	8	40	3
Chr1-48452083	1	(TA)11	TGTTAGTGTCCGGAGGTAGAA	TGCCTCTAGGTTTGTGCTCG	118	10	10	0.9	58	1	52	1
Chr1-48589913	1	(A)17	AGTGAAAGGTGGTTGATTCCA	GCATTAGAATCCATTTGGGG	123	12	8	0.82	44	4	47	2
Chr1-48642021	1	(A)13	CTAAAGATGCGCAATGATGC	GGGCTCATTTTATGCCCTTT	105	15	6	0.79	43	4	40	4
Chr1-48784273	1	(GA)29	AAGAAAGGTTTGAAGATGGAGAA	CACACACTCTCTTATTCCGCA	140	13	7	0.83	50	3	54	3
Chr1-48835033	1	(TA)54	AGCATTGGTCTGCTTGTTCC	AAACCCCAACTTCATAATTCAAA	275	12	6	0.75	41	5	49	2
Chr1-48934683	1	(TA)7	CCTGCAGGGTTATCCTAAGC	AGAGTGTGACCAACTGTGGCT	106	15	6	0.76	40	6	44	3
Chr1-48992114	1	(A)10	TGAAATTCATAAAGATTAGCCACA	TGTGATTGTTGTGATGTGTTTGT	108	15	5	0.74	40	5	37	4
Chr1-49114971	1	(G)13	CGGGATGTTAAGCCCTATGA	TGGTTTGTGATTTTCTTTCTTTG	107	10	4	0.74	38	3	43	3
Chr1-49352683	1	(CTC)8	CAATATCAACATGACATGGGCT	GCATCTATTACTCAGATGGTCCC	151	15	3	0.55	48	8	54	6
Chr1-49361180	1	(A)10	TGTGGTCTCCTCAATTACCCA	TCCGATGAGCTTCTTAAGGG	168	12	4	0.71	39	5	42	3
Chr1-49417925	1	(TAAA)8	TTGAAAGATGATTTTACAGCTGAG	CAAGATTTAGAAAGGGAAGCCA	148	13	4	0.63	60	7	50	3
Chr1-49449009	1	(A)13	TCCATTAAGTAATTGCTTTTGCAT	AAAGAAATTTGGGATAAATTGTGC	90	14	6	0.83	44	3	47	3
Chr1-49487541	1	(A)15	CGTGTGATCAGATCTCCCAA	CAAGATTTGAAACCTGCCTCA	140	15	6	0.79	45	4	52	4
Chr1-49566672	1	(C)11	CGGGATACTCTTCAATCCTCTG	TTCACCTTTAGCCAGCCTGT	80	15	4	0.6	41	8	37	5
Chr1-49580186	1	(TAA)9	ACATGGAAAACAACCCTTGG	TTTTTAGGAATGGCAAGATGTG	175	12	4	0.72	54	4	57	4
Chr1-49951012	1	(A)17	TGGTCGTACTCCTTACAGGTCA	TGAAATTGAAAATCATGGTTCC	164	14	9	0.84	47	4	50	3
Chr1-50023881	1	(TA)13	CCATCTTTAAACACCAAACATAAA	GCCAGTTCTTCTAGTAATGGCAA	208	13	9	0.84	50	4	56	2
Chr1-50024004	1	(TC)11	GAAGAACTGGCCATTAACTCAA	CATTACTGCACGTTGGTGTTG	117	15	5	0.68	52	7	48	4
Chr1-50183703	1	(GA)27	TTCAGATTGAAACATGAGAAGCA	GCAGAGTTGCTCTTTAACTCCAA	136	12	8	0.86	60	2	74	2
Chr1-50270097	1	(A)14	GAGCATAGAGAGCTCCCATAACA	TGTTTCACCTTTTCCCTTCTC	104	12	5	0.76	45	4	41	3
Chr1-50271104	1	(A)10gc(A)17	TGATTTGTTCATGCCATTATTGT	CGACGAGGTAGTAGAGATGACG	178	13	9	0.86	58	3	61	2
Chr1-50299313	1	(TGA)7tggtggtgg(TGA)12	TGTAGAGGAATCCACACACAAAA	CCATTCTCTAGGCAAAGGATCA	209	15	4	0.74	93	5	87	4
Chr1-50344235	1	(T)17	CAAAGAGATGCATTGAAGGAGA	CCTTTTCTTTGAAATACGGAAGA	154	11	5	0.71	46	5	43	2
Chr1-50584154	1	(T)15	TTTATTTGGTTGTTTGGGGC	TGCACGTTGCTACAAATGAA	120	13	5	0.58	42	8	45	2
Chr1-50601071	1	(T)11	GGCACCATTCTAGTTTAATCCC	CCACAAGCACGCTAATCTCA	82	12	3	0.54	38	7	41	4
Chr1-50624078	1	(T)29	CTGATGACTGGGAACAATGG	GGTGCACTTATGATAGGCCA	197	12	8	0.85	47	3	50	2
Chr1-50645868	1	(TG)7	CTGACCTGATCGTCCCGTAT	TTGAATTGAGAGGGAGTGATTG	132	12	6	0.75	47	4	44	4
Chr1-50879643	1	(G)13	TCGTTAGGGATGTTAAGCCC	TGTGTTTTTGCTCTTTGTGAAAA	108	15	6	0.82	41	4	37	3
Chr1-50913217	1	(C)15	TGTTGGTCCACACAAGGAAA	TGAATTGGGGATTTCGGTTA	100	10	5	0.74	40	4	47	2
Chr1-50936331	1	(A)10	AAGTGTGTGTGCGTGTAGGG	GGAAATCGGAATCAGCTCAA	123	15	5	0.74	48	6	40	3
Chr1-51001294	1	(TGT)12	CCACGTAGTGGGATAAAGGC	TGAACCCAGTTCGTACATGC	109	15	4	0.6	66	8	63	5
Chr1-51081186	1	(A)11	TCAGCATCCGAATGGACTAA	CATGGATGATGTCACCTTCA	103	13	4	0.69	42	6	39	3
Chr1-51109318	1	(A)14	TGAGGAGGCAATTTAAACCAA	TTGTTGTCAAAAAGGGGGAG	182	10	6	0.76	44	4	41	2
Chr1-51159487	1	(TA)6g(AC)35	GTTGCCCGCAAAAATAAAAA	TTGTGGCGTATGGTTTTGAA	181	13	10	0.89	85	2	69	2
Chr1-51165205	1	(TA)8catacgtgtgtg(TA)8	AGCTCAAGACCCTGCAACAT	TTTAAAACATTGCCAAAACCG	139	10	6	0.8	74	3	86	2
Chr1-51352049	1	(T)18	TTTAGCTTGTGGAAGGCTTGA	CCATTCAACATCAATAAGCATTT	110	15	5	0.78	47	4	44	4
Chr1-51418156	1	(AT)16	AGAGCCACCAGAAGAACCCT	AAGAGAGCATGAAAAGCCCA	183	10	10	0.9	44	1	53	1
Chr1-51422091	1	(T)11	GGTTTGTTTGGTTTTTCGAATTT	GAAGGAGACAAAGGATCCCC	152	14	3	0.61	37	6	41	6
Chr1-51461617	1	(A)11	AATCCAAGCATGTTGTGGTG	CAGGATGCACAAAATATGTAAATG	167	15	6	0.76	41	6	44	2
Chr1-51463184	1	(T)14	CTCTTTCTTTGGTTTGTAGGTTG	TGTTGATGGACTTGAGATAAGTTT	114	14	6	0.71	47	6	44	4
Chr1-51496722	1	(TC)11	CAAGGAATCAGGAAACCAGC	CCTTAGAGAAGGAAGAGACAGAGA	149	13	8	0.85	52	3	62	2
Chr1-51553109	1	(A)16	GCAATTGTGTTGCAATTCCT	TAAAAATCCATGAGCATTCTTGT	88	13	7	0.83	51	3	44	3
Chr1-51617650	1	(A)14	GAAATGACAAGAGGACCCGA	CGATGACAATTTAATCAAGAGGG	113	13	4	0.69	41	6	44	3
Chr1-51792695	1	(A)12	TCTAGGGAGGCCAACAGCTA	GCCTTTTTGTTGAGCAGGTG	126	12	4	0.69	42	5	39	3
Chr1-51827680	1	(T)10	TGGCATTAGTGTATCTCAGATTTT	AGAACAACAACCCATCCAAA	86	12	6	0.78	36	4	39	3
Chr1-51837506	1	(T)19	GGTGGCTTTGTTTTTCATTCA	TTTATTAAAGGAGGAATGTGATGC	124	12	7	0.85	50	2	46	2
Chr1-51868696	1	(T)19	CTCACCATTTTGAGCGTCAC	TCAAGGAGGATTGTGATAGGTTT	128	12	9	0.88	45	2	48	2
Chr1-52087392	1	(C)14	TCGTTGTGGTGAATTTTGGT	GCCCTTATAAACAAGCCTGAGA	111	10	7	0.82	45	3	40	2
Chr1-52098714	1	(GT)12	GACTTGTATGTGTTTTTGAAGGGT	CACTTCTCCCATCCCAAAAT	132	12	6	0.78	54	4	58	3
Chr1-52185319	1	(T)12	GGCAGCTCTTAAGGTGGTCA	TTGTCCTCTCTCAGCTTCCAG	204	10	6	0.82	46	2	41	2
Chr1-52235599	1	(T)14	CAGGATTGCCAGAGGAGTTC	GGTTCATCCTTCATTTATGCC	174	11	7	0.83	42	3	45	2
Chr1-52261430	1	(G)11	GGAGTCTGTGGAGAGGCATT	TCTTCTTGGGATAAGATGCAA	86	12	7	0.83	39	3	42	2
Chr1-52261881	1	(T)18	ATCCGGCATCAGCAGTAGTT	TTTAGGAAGGACTTTCCCATGT	181	11	7	0.84	44	2	47	2
Chr1-53488338	1	(A)10	GGAATCTGAAGCTTCTCTAGGGT	CCACTGGCCTAGCCTAAGTT	183	15	5	0.76	40	5	43	3
Chr1-53798978	1	(ATA)6(TTA)14	GTTCCTTCAACATGTGCTGC	AACCGAATCTACCCAGCCTT	237	11	7	0.84	73	2	88	2
Chr1-53839585	1	(C)11	TTTTGTTCTTACCTTTGGTTGAAA	AAGCTTATGTCCCAATGGCT	128	12	6	0.74	41	5	44	3
Chr1-53942118	1	(AC)12	CAATCCTTTGCAAATTGAAGC	CTGACCTGATCGTCCCGTAT	166	14	5	0.74	54	5	50	4
Chr1-53993313	1	(G)12	TGTGGAAGGAATTGTTCGAG	CGAAATACAACCTCCAATCTCC	77	13	6	0.8	42	3	38	3
Chr1-54105446	1	(CT)6cc(CT)8	ACCCTTATGAACCCCCTCAC	CCTTGGCTGCTATCTTGACC	104	15	11	0.87	60	4	56	2
Chr1-54114843	1	(A)15	CCGATCAAGCTGAGCATACA	TGGGGTTCTTACCTCTATTTTCC	106	12	6	0.78	48	4	45	3
Chr1-54223817	1	(T)17	TTTTGAATTCTCAAAGTCAAGTGT	GGTGAAGAAGGAAAAGAAAAGAAA	157	14	5	0.55	41	9	45	2
Chr1-54306721	1	(A)16	TGCATATTCATGCTTGTATGCTT	GCATAATCCATAAGAGGTCCAGA	147	11	6	0.76	46	4	49	3
Chr1-54345497	1	(T)12	GATCTCCCCTTCAAAAAGCC	CAAAGTGTTGAAGAAGGAATGTG	170	13	4	0.63	40	6	43	5
Chr1-54361736	1	(C)14	TGGTTCAATTTATCAAAAGAGGG	TGAAAGAACGCTCTGATACCAC	139	13	7	0.78	37	5	42	2
Chr1-54726672	1	(T)17	TGATTTTTCATGCCACCAGA	AAGCTTTTGTTGGATTTCTTGG	156	15	7	0.75	46	6	49	4
Chr1-55047632	1	(A)18	GCTTGAGTGAGATTCCTCCTTT	CAAGCCCTTGGACTTTGAAC	164	12	8	0.85	47	3	50	2
Chr1-55115481	1	(TC)14	CCCAAATCACCCTTACAAGAA	TGAGTTATTTGGGAGGGAGC	99	11	9	0.88	64	2	68	2
Chr1-55117543	1	(T)16	ATGTGGGTGGCTGATCTTCT	TTTGAGCTAGCTACTGAGAAAGG	156	15	5	0.74	42	6	46	3
Chr1-55219804	1	(AT)9	TGATCTCACAAAAAGAAAGCTTCA	TGCTTGAAGGTGGAATATGATG	181	15	9	0.86	48	3	44	3
Chr1-55236696	1	(A)15	GGAGGAATCATCTTTGTAGTTGC	GGACACATTTCACACACTTGC	111	13	6	0.82	49	3	44	3
Chr1-55292161	1	(T)20	TGAAATTGATGCAAATAGAGCTT	CAATGCTAATTGAGGCATTTTTC	92	15	7	0.78	46	5	50	4
Chr1-55354347	1	(GA)21	CCTGGAGTGCTACTATCTTGAGC	TCTCACAAACTCCCCCTCAC	114	11	9	0.86	72	3	78	1
Chr1-55378739	1	(T)10	AAAAAGGAAGCCTCTTTCAAAT	TCAAAATCAAAAGAAGCGCA	91	14	6	0.73	39	6	42	3
Chr1-55417008	1	(T)16	TTAAATGTGGAGCCATCCAA	GGAATGTGAGCCATTGCTTT	121	10	5	0.76	46	3	49	3
Chr1-55502641	1	(A)18	CCAGCAAGAAACAACCACAA	GGTTAGCTTGGGCCAGTTCT	163	10	6	0.8	47	3	43	2
Chr1-55602640	1	(CT)17	AACTCCCCCTCACAAGTTCC	GACCTAAGAGAGCCTTGGGA	92	12	8	0.85	72	3	68	2
Chr1-55613118	1	(CT)9	GGATTTACCCTTGTGATCCCT	TAAGAGAGCCTTGGGAGTGG	89	14	6	0.63	48	8	32	2
Chr1-55625781	1	(G)11	GTCCCAAGGCTAACCAAGAG	TTTGGTGGATTGTGTGTTGG	96	10	5	0.72	38	4	41	3
Chr1-55727853	1	(AT)17	CCGTTCATCAAGTTGAAAAAGA	CAAACCGGAGACCAAACAAG	166	15	6	0.71	46	7	50	3
Chr1-55764569	1	(A)11	CACTCACAACGTATACATCAAACA	TCAAAAATGGGGAGAAATAGTTTA	90	14	3	0.57	41	8	51	4
Chr1-55790414	1	(G)12	AAATAGCCCAAGGCTAACCAA	TTTCGCATTTAATTTTTGAACTTT	134	13	5	0.75	44	5	41	3
Chr1-55808596	1	(G)16	TCTCGCTCTGATACCACTTGAA	TTTGTGATGAATTTTGGTTTGG	159	11	6	0.78	45	4	40	2
Chr1-55947703	1	(TC)20	CACATTGTTCTGAAAGGATTGC	TCCCCTTCTAAAATGAACCC	149	14	10	0.88	62	3	58	2
Chr1-56072659	1	(C)15	TTGAATAGGTTTCAACAAAGATCC	TGAGTAGAAGGATGGATGGGA	87	10	7	0.84	41	2	47	2
Chr1-56154809	1	(TTA)9	GCCCGATGAAGATAATTTTTG	TCAACACTTATCCGTTACGACA	206	13	4	0.73	60	4	57	4
Chr1-56157205	1	(A)10	TGAAATGTTAAAGATTGATTTGCC	TGTGCTTAGGATGTTCGCTG	142	15	4	0.65	40	7	36	5
Chr1-56166939	1	(C)14	TTCTTGCGCACTTGTTTTTG	AAGCCCTATAGAACTGGCCC	138	13	9	0.88	46	2	36	2
Chr1-56181787	1	(T)17	CCTGAGGGTGACAATACATACTT	TGAGCATCATACCTGCTCTATATG	150	10	5	0.68	42	5	47	2
Chr1-56194439	1	(CT)12	AACTCCCCCTCACAAGATCC	ATTGTCCTGACCTGAGAGCG	90	13	6	0.72	50	6	44	2
Chr1-56257110	1	(C)18	GCTTAAGCTTGTATTTTTGATTGA	TCGTTTGGAATGTTAAGCCC	113	11	6	0.79	41	3	48	3
Chr1-56372226	1	(C)11	TCCGCATTTATTTTCTTCCG	TAGAACAGGCCCAAGGCTAA	130	11	5	0.78	43	3	40	3
Chr1-56515633	1	(T)21	AGGAATGCATTGGGCTTGT	TCCTCCTCATTTTCTTTCTTTTC	140	13	9	0.88	50	2	43	2
Chr1-56547654	1	(T)12	CAGGGTGTTCAGGGCTAAGA	ACTAACAGCCTAAAGGCCCC	125	14	6	0.56	41	9	44	1
Chr1-56605094	1	(T)12	GAGTGTCCCAAGGCTACCAA	TGTTTTTATATTTCCGCACTTTC	153	14	6	0.78	34	5	39	3
Chr1-56652190	1	(TA)11	TGAGAAAGAGAGGAAAATGGATG	GATGCACTGCTTCGTTCAAA	116	13	6	0.73	48	5	52	4
Chr1-56654811	1	(T)12	CCTCGGAGCACTAGAGAGCTTA	ACCCATAGAGGGGTCTACGC	87	12	4	0.6	42	7	39	2
Chr1-56717378	1	(A)18	AGGGCCCTTTAAGGACTTTG	TGAATTCATCCAATCTTTGGTTT	151	11	6	0.78	41	4	48	2
Chr1-56783089	1	(G)14	TCCTTCTCCTTAATGGGGGT	TTCAACATAATTTTTAAAGAGGGC	147	11	7	0.84	39	2	42	2
Chr1-56787475	1	(GT)10	TCAGATCGTCCCGTACAAAG	TTCCATTTTATTGAGTCTGAGAGA	142	14	4	0.53	50	9	42	3
Chr1-56832478	1	(AC)17	GGAGAATGTCCTAAATTTCCCA	AGCACTGCAAGCTTAGGTGG	149	12	7	0.82	62	3	70	3
Chr1-56920544	1	(T)19	GGGATCTTGAAATGCCTTAAA	TGGTAGTTTCTGCTCATTAGCTTG	133	12	6	0.82	43	3	46	2
Chr1-57040902	1	(A)14	TGAAATACACTGAAGCAAAATTGA	TCTTGTGTGTTGTCTTTGCCA	166	11	5	0.74	46	4	49	3
Chr1-57370485	1	(TA)12	CCCCATAAGGACTGTGTACAATTT	GCTTGTTTAGGTGGGAAGACC	103	11	6	0.81	52	3	56	2
Chr1-57397382	1	(T)15	GCAATGTGGATAGGGAACTCA	CATTCCCGTAGTGCATGTAAAA	112	13	4	0.72	42	5	45	3
Chr1-57410036	1	(AG)14	TTGTTAGGGATGTTAGGCCC	TTGGTTTTGATTTGTGTTTTGA	120	15	5	0.65	56	8	40	3
Chr1-57426334	1	(A)14	AATGCATCTTTGCAATCTTCA	CGGGATGATGGGAGTAAAAA	103	13	5	0.65	45	7	48	2
Chr1-57427130	1	(GA)9gg(GA)8gg(GA)9	TTGGCTGTTGTCTTGACCTG	TGGAGCAACCCTTGAGAACT	137	15	11	0.9	86	2	70	2
Chr1-57492847	1	(C)15	TGTGGTGAATTTTAGTTTGGTTTG	AAGCCCATATGAACTAGCCC	122	10	5	0.78	41	3	46	2
Chr1-57566190	1	(T)21	TCAGGTCCAACAGCTTTTCC	TGTTTGAAGGAGGAATGTGATT	138	10	7	0.78	45	4	48	1
Chr1-57616283	1	(GT)25	TCTTTGAGTTCCAAGTGAATTCTT	GGACTTCAAATCAAATTCAGCA	208	11	8	0.86	60	2	80	2
Chr1-57651915	1	(T)18	AGTTTGCAGCCGGTTGTCT	TGGAAACCAATGCTCAACAA	90	15	10	0.89	48	2	44	2
Chr1-58006821	1	(AG)10	TTGGGTTGACCTAAGAGAGAGC	CCTCATAACTCCCCCTCACA	92	14	4	0.72	46	5	50	4
Chr1-58105543	1	(A)10	TGGGTAATATTCCCTATCTCCC	TCCAGTGTGGTTATCCCAAA	123	14	3	0.62	39	7	36	4
Chr1-58249159	1	(A)11	CAACTCTGCAAGTTCCTTTGG	GGAGTTGGTTGGTTTAACTCTGA	120	12	6	0.79	41	4	44	2
Chr1-58291975	1	(TTG)8	AAGGATTCATGTAGCCGACC	GGGGACTTTTAGCTCTCTAATGC	112	13	4	0.57	54	8	57	2
Chr1-58553118	1	(T)11	TGCCTGGTCTGAAAAATGTG	CGCGTATGTGGGTCTGAAG	106	15	5	0.76	38	5	41	4
Chr1-58639367	1	(G)10	TTCGTTAGGGACGTTAAGCC	TTCGCGCGTATTTTTCTTTT	145	14	5	0.71	40	5	43	5
Chr1-58688197	1	(T)10	AGGTTGTGTTTTACCGAACCA	GCTTATGTCCCAACGGCTAA	210	11	4	0.68	40	5	43	3
Chr1-58794497	1	(T)10	TTCAATTTTGTTTGGTGGTCA	AAGAGTTTTGAAAGGGATCTAGC	113	15	3	0.56	36	9	39	3
Chr1-58857659	1	(AG)17at(AG)7	TGCCTTGACCTGAGAAGACC	CCCTTGTGAATCCCCTCATA	133	10	6	0.8	76	3	80	2
Chr1-58942939	1	(GT)8	CGTCCTGGCCGATATGAGTA	TTCAAGATTGCGTAAGTTTAGGG	160	12	4	0.6	46	7	42	2
Chr1-59009626	1	(T)14	GCAAGAAGCTTGTGCCTTTT	AAGGAGGAATCGGTAGGGTG	136	12	7	0.83	43	3	46	2
Chr1-59323131	1	(A)19	CTTCGGGAAGTGAACCCTTA	TAGAGTGCCAAAGTCAGCCA	136	15	7	0.78	49	5	44	4
Chr1-59422185	1	(TGT)8	AAGGATTCATGTAGCCGACC	GGAACGAAAATATTATGTGCCAA	112	15	2	0.5	57	8	54	7
Chr1-59437593	1	(A)15	TTTAATGCTTCCTAGCATCTTTCA	AACTACCGGTCAAAGGACACA	83	15	5	0.66	51	7	45	5
Chr1-59511969	1	(CT)18	CTAGGCGATGGGATTTGGT	ACTTCCAACCTCCTTCCGTT	107	15	12	0.9	62	3	66	2
Chr1-59521728	1	(TAA)11	TGAATTGTTGTATTTGCATTCAT	TTGATTTATTGATAGGACATCTGG	201	15	5	0.7	57	6	63	5
Chr1-59528675	1	(ATT)7	GTCTCCGTAAATCAGGGCAA	GTTAGCGTCGAACAACAGCA	149	14	5	0.55	51	9	83	2
Chr1-59611759	1	(T)12	TTTACTTCAAAATCATGCGGC	TGTTGGATAAGGTAGAGTCCCAA	156	14	5	0.74	42	5	39	4
Chr1-59647029	1	(AT)28	CTTCTGAAGCACCTGTGCAA	TATGGCCATGCTCATACAGG	134	12	7	0.79	43	4	53	3
Chr1-59651525	1	(T)21	GGCTAGAGGATTTGGACTTGA	CCCTCCTTTTCTTCATCTGTTG	167	15	7	0.83	43	4	50	3
Chr1-59751673	1	(AC)8ttgagagatttagaacttg(T)11	TGGGAAGATTAGGGTGAGTCAG	CGATCGTCCTGACCGATAAT	170	10	6	0.8	75	3	70	2
Chr1-59792184	1	(A)27	TTTCTCTTTCAAAGGATTGCC	TGTAAGTCAGCGCATTCCAA	181	14	8	0.85	54	3	48	3
Chr1-59885015	1	(T)20	GCTTCACCAGTCAAAGGAGG	AGGTAGAGAAACCCTTCTCCC	100	12	6	0.81	50	3	47	3
Chr1-59889044	1	(C)13	TTCACACATACCCTGGCAAA	TTGCTTCAATGGTTGGGAC	91	12	7	0.76	37	5	43	2
Chr1-60070824	1	(CCA)5	GCAGCACGACTAGGACATGA	TGGCCCCTGATCATCTAAAG	109	12	2	0.5	45	6	39	6
Chr1-60095718	1	(AAT)7(ATT)18	TTCCTTCAAATTGCTCCGAC	ACCCAACCGCACAATGTTAT	207	10	6	0.8	93	3	90	2
Chr1-60122139	1	(C)11	GCTTCTGCACTTTAATTTTCTGC	GGGATGTTAGGCCCTATGAA	150	13	6	0.8	44	3	40	3
Chr1-60134191	1	(T)13	TCTTATGGGTTTGACACCCTACT	TTTTTGGGATTACTATGTAGAGCA	181	10	5	0.74	43	4	40	2
Chr1-60136123	1	(A)15	GCAACGTCTCCTTTAGCACC	TCCCCATTACTTAAGCTGAATTTT	186	13	5	0.67	41	6	44	4
Chr1-60194735	1	(T)14	GATTTCTGAAGCATCGGACC	AATGTGTGTGTTGATCAGAGAAAA	190	15	9	0.86	40	3	35	3
Chr1-60388086	1	(A)16	CTTTCGACACCTTCAGCACA	GTGATGATCAGGAGCAGCCT	130	14	9	0.87	44	3	57	2
Chr1-60460359	1	(A)13	GCCAAGTCCCTCACACAAAT	CATCAGCAATGCATATATAACGAA	98	13	4	0.72	46	5	43	3
Chr1-60497821	1	(A)15	CCAATGGAATTGCCTCTCTG	TCCTTTATCACCTTACCTTTTGA	85	12	6	0.78	40	4	45	3
Chr1-60624341	1	(A)13	CGTCCAATTGACTTCGAAAAA	TCGAGCTTGGGAATATGACA	134	13	5	0.67	37	6	42	4
Chr1-60631017	1	(A)12	TGTGCACGGTTACCCAATTA	GGGAAATCATACTCCAAACTATCA	125	15	3	0.56	35	9	41	3
Chr1-60763869	1	(T)14	CGCCCATCTTTAGACAGACA	GAATGTCTGCACACCCTGAA	150	13	5	0.75	44	5	47	3
Chr1-60800301	1	(AT)12	TTGTGACGCATAAGTCCTGA	TGAACATCTCTGGTTAGGACAA	142	11	7	0.79	42	4	60	2
Chr1-60846476	1	(T)13	TCAACTCATCCACCATTTGAA	GTGGTTGTATTGGCCAGGAT	122	14	7	0.83	57	3	42	3
Chr1-60926326	1	(TATT)6	GAGACCAAGAGTTTTGAAGCTGA	TCACGTTGCAGATTTCTGAATAA	133	14	4	0.6	54	8	58	3
Chr1-60971601	1	(CT)16	CTTGGAGTGACCGTTGTGAT	TTTTCTTGACCCGAGAGAGC	124	15	8	0.86	56	3	66	2
Chr1-61067502	1	(CCT)5	AAGTGTGATCAGATAAATGCCA	CAATCATTCAGATGGACCCTG	120	11	3	0.51	45	7	42	3
Chr1-61331586	1	(A)12	TCTCCCTGTGTTTGTGCAAG	AAACATCATTTTGACCCTTTAGGT	169	13	6	0.77	39	4	42	4
Chr1-61393321	1	(T)13	CTCAAGCCATTCCTTGAAGA	GGTTGGAATAAATGGGCAAA	194	15	6	0.76	45	5	41	4
Chr1-61404149	1	(A)19	TTTAATGCAAATGCATCTCTTTTC	TTCTCCCTTGTCAAAGCTACTTG	94	13	7	0.83	52	3	47	3
Chr1-61412209	1	(A)11	CAAAGGTGGATGAGATATTTTGC	TTCCACGCATCATTTTCTTT	164	15	3	0.6	42	7	39	6
Chr1-61423846	1	(T)12	TTGGAACTTTTGCATGAAGG	CCATACTCTGCTGCACTGCT	168	10	6	0.76	43	4	46	2
Chr1-61647414	1	(A)12	TGAGTTCTTTGTTCAACCCCA	GCATAGGCTGATTGGGCTAA	200	13	4	0.57	42	8	39	2
Chr1-61654117	1	(T)10	TGAAAATGAATTTGGAAAGTAAAA	AAGTCTCTGAATAGTGGCTTAACG	88	13	4	0.57	40	8	45	2
Chr1-61677524	1	(T)14	TGCAATAAGAACAAGACTGGG	CCAAAATCAACGATGAAAACA	158	12	3	0.54	41	7	44	4
Chr1-61685559	1	(T)11	CCATAGAGCTTGTTTGATGGG	AAGGTTCCTTTTTCTTGTTGAAA	146	10	9	0.88	47	2	42	1
Chr1-61693323	1	(TAT)17tc(T)10	TCAGCTCGAGTTCTCCTTGA	GAGCTCGAATGAAAAGCACC	154	13	12	0.91	82	2	93	1
Chr1-61702193	1	(T)11	GCTGGGGTTTCTTACCATCA	TGGATGAGCCAAAAAGAACA	135	15	6	0.76	44	6	41	3
Chr1-61748595	1	(TTC)5	CCTGCTCGCATACTTTCCAT	CGGCATGAATTCTTAACTCTCA	114	14	3	0.5	45	9	48	4
Chr1-61793638	1	(A)17	CATAATCGACACCATCGTTGA	CCCACTTCAAAATTTTCATTCC	111	14	7	0.83	47	3	44	3
Chr1-61819629	1	(T)10	AAACTTCATTTCTTTATCCCCC	AGGGAGGGGATTTTAATTGC	94	11	4	0.61	38	6	41	3
Chr1-61846464	1	(T)15	TGCCCCTACCACTTTTCAAC	CATTTCCAAGTTCAACACCAAA	178	12	8	0.85	43	3	46	2
Chr1-61852031	1	(A)23	GGAACCATTAGCTTCCTTTTCA	TGACCATCAACTAAAAGAATGAAG	165	14	8	0.84	53	4	48	2
Chr1-61856744	1	(TTC)14(TCT)7	TCCATCTTCTCCTTCTTTTCG	CAACCATATAGGGTGGAGAAAG	149	12	8	0.86	91	2	70	2
Chr1-61919445	1	(T)13	CACTTTTGAGTGACGCATCG	AAGACGGTAGTAGAGAAGCACACT	139	13	6	0.8	39	3	42	3
Chr1-62049421	1	(AC)13	AGGTTGATGTGTTACATGGCT	CACCTTCTCTTTCTTCCTTCCA	152	14	6	0.78	56	5	60	3
Chr1-62189026	1	(A)15	ACTCCCCCTTTTGACATCAC	CCACCACCTCTGTCTGATGA	165	13	5	0.5	45	9	42	1
Chr1-62209930	1	(A)15	GGTTTCAAGCAAGCCAACA	AAAAGCAAAGCTTCCCCTTAC	80	15	7	0.82	44	4	40	3
Chr1-62216259	1	(T)12	TGGAAAAGGTCTTCACACCA	ACCTTGTCCCCAGCATTCTA	146	10	5	0.78	42	3	48	2
Chr1-62231395	1	(A)10	TGGGCTACGCCTTTAATTTG	TGCTGAGCAAGACTGAAACG	115	15	4	0.58	40	9	43	3
Chr1-62264560	1	(T)16	AATTTCACAACCATTAAGCAAAG	GTAGAAATGAAGAACCGGGG	87	15	5	0.7	46	7	43	3
Chr1-62283867	1	(A)12	GGATTAGGGTTGGGCTGAGT	GCATTTGCTCCACTTCACAA	171	10	4	0.66	41	5	44	2
Chr1-62294682	1	(A)10	TCACATCAACCGTTTCTCCA	GGAATGAGATGCAGGAATTTT	113	15	3	0.55	40	9	35	4
Chr1-62335166	1	(T)11aaataccaattaa(C)12	TGCACTCTGATTTCTGTGGTG	GCCTTTAAGAACTAGCCCGA	119	10	6	0.78	67	3	64	3
Chr1-62385398	1	(A)11	GGAGCATAGACACCACCCTT	TGCAAGAAGATTCCTCCAAG	190	14	4	0.69	41	6	38	4
Chr1-62450424	1	(GA)14	GAAGGAGAGGGAGAGCTTGG	CTTGGAGCAAGCTTTGTGAA	99	14	7	0.82	58	4	76	3
Chr1-62690614	1	(TA)47	CGTTTCCTTTCTAAGGTATGGG	TGACCTGCCTATGAGAGCAC	205	12	9	0.83	42	4	72	1
Chr1-62693142	1	(T)14	TGTTCAGTCGTGGTGGAGAA	ATTTAGTGCAATTTCTGCAATCT	87	12	8	0.86	49	2	44	2
Chr1-62780757	1	(T)17	TGCATTGGAACAATGGTTTT	TTGAAGGAGGAATCGACCAT	135	14	8	0.81	38	5	45	2
Chr1-62953842	1	(A)10ggttcaaatt(A)12	TGCACAAAAGAGAAAAATTCAAA	AGATGGTTGGAGAGGCGAC	139	12	5	0.76	62	4	59	3
Chr1-62959778	1	(T)10	GCCACATGAGGCTAGAGGTC	GAGCCCAAGTCGACAAGAAG	136	10	7	0.82	48	3	41	2
Chr1-62991830	1	(T)14	TGCCTAACGCCTAAAAAGGA	GGGACAGCGCTCAAATACAT	163	15	11	0.84	46	5	53	1
Chr1-63025707	1	(A)11	TCCTTTACACATCGTCCCGT	TGAATTGTTTTTGGTTTTGTGA	162	14	5	0.71	43	6	40	3
Chr1-63127304	1	(T)16	CTTTTGGCATACATTGCACA	GAGGCACAAAATGAGCCTAAA	109	12	4	0.6	46	7	43	2
Chr1-63243230	1	(T)28	GAATAAGAAGGGCGGGTTTG	GGTTTTCATTCAATCAATGGC	132	11	6	0.78	48	4	57	2
Chr1-63248668	1	(AG)16	AGACCGAAATCCCTCTCCAT	TCGGCTAGATGGAAGAATGC	115	12	7	0.83	78	3	62	2
Chr1-63261586	1	(A)19	AACATGGATAGCAATATGACGTT	TGCAGCCAGCTGTTACATTC	155	14	7	0.84	53	3	50	3
Chr1-63364833	1	(A)39	CACCTTTAGCACCTTGAGGA	TGTGGTGATCAGGAGCAGTC	141	10	6	0.8	39	3	30	2
Chr1-63492000	1	(T)12	TGAGGGGGAGATTAGGAGAA	TCATAAGCCATTGATCCACAA	100	12	5	0.61	42	7	78	2
Chr1-63510543	1	(GAA)11	GCAAAGAACACCAAAAGTTGC	TCGGTACTTAAGGTTCCATCG	125	14	3	0.66	60	5	57	5
Chr1-63927816	1	(A)10	CCAAAATTTACCCCGGAACT	GTGTGGGCTCTGAAAATTCG	103	14	5	0.73	41	5	35	4
Chr1-64008087	1	(T)11	TTGGATTTTCCAAAAGCAATTT	TTAATGAAGGAATCGGATGG	132	12	8	0.82	41	4	46	2
Chr1-64096612	1	(GA)9aagcgagtgtgt(GA)7	GACCCAAATTTTCTCATGCTG	ACTCCCCCTCACAAGTTCCT	135	12	8	0.85	70	3	66	2
Chr1-64103014	1	(AATT)6	GGAAAAATAAAGACCCCACCA	TCATCTGAGAACATTAGGGACC	149	11	3	0.51	54	7	46	3
Chr1-64118831	1	(T)12	TTTTAGCCTTTGGCTTTTTCC	CCTCTCGACCAAACCAAGAA	147	12	7	0.82	42	3	38	3
Chr1-64146135	1	(G)13	CACGAGAAATTTGTTGAGATTTG	CGATTCAACATACTCAAGAGGG	142	10	8	0.86	41	2	34	2
Chr1-64146941	1	(A)11	TGGTGGCAGTAAAAATTGGA	TCCAGAATCATACGGGACGA	102	15	5	0.59	45	9	41	3
Chr1-64274636	1	(TTA)6	GATGATCAGGAGCACCCCTA	GCTTTCAACACCTTTAGCACC	123	12	5	0.74	50	4	47	4
Chr1-64514301	1	(AAAT)5	TTCATGAAATATACACACAGGGAA	GCTCCAAGAAGGGCTTCATAA	173	15	4	0.73	50	5	46	4
Chr1-64520448	1	(C)18	TGCAACAAATTTTCACAATTCA	CACAATTACCAAAATGTGACATGA	141	11	8	0.84	37	3	41	2
Chr1-64522008	1	(A)10	AGACCACAGTGAGCATTTGTT	TGCAGTGCTAGGGGTTTTCT	140	11	5	0.64	39	6	42	2
Chr1-64528856	1	(A)13	TTTGCTCATGCTTATGTTTCC	ATGGATTGCAACAATCTCCC	172	12	5	0.78	45	3	41	3
Chr1-64645341	1	(A)10	CCAAAAACCAATAGTTGACATCC	CAAATTTGGCTCTGAATTGC	135	10	8	0.86	46	2	40	2
Chr1-64805822	1	(CTT)14	TGATTGCGCCAATATTTCAG	CCACATCAAACACGTGGCTA	210	15	7	0.8	51	5	63	3
Chr1-64831369	1	(GA)7	CTTTTGCTGCTGTCTTGACCT	AGCTCCCCCTCACAATATCC	83	15	10	0.84	44	5	30	2
Chr1-64856426	1	(A)14	CCCTGGTCTCCATACCTTTTC	ACCATTTGCAAAAGTTCTTCAT	212	13	7	0.82	41	3	34	3
Chr1-65014147	1	(TAA)9	CGAGGTAGGAGGAGCACAAG	TGTGATCAAATTTCATTTTGAAGG	200	14	4	0.6	52	8	49	3
Chr1-65028643	1	(TA)46t(TA)26	AGAGGCGGACAAGAACAAGA	TGCGCAATTTTAAACCATGA	281	10	8	0.84	56	3	60	1
Chr1-65134021	1	(T)12	CCGGTCCTAAGGCTTGAAGT	TCCTCCTTCTGTGATTAGTTTGAA	137	15	7	0.68	38	8	43	2
Chr1-65200603	1	(T)10	CATTTGTGCCATGTACGCA	GGGCTTCGGATCAACAACTA	153	15	4	0.73	40	5	37	4
Chr1-65204596	1	(AT)10	GGCGCTTATGTTCGACATTT	TTTCCAAATCAACATCAGTTGC	173	13	8	0.82	46	4	40	3
Chr1-65236771	1	(CGTGT)5	ACGACACACCCGTGTCCTAT	TGGCTTAACTTTAATCGGGC	169	12	4	0.58	56	7	51	3
Chr1-65237385	1	(A)11	TGCTAGCTTGCCAAAACAAA	CGTGTCCATGTCTGTGCATC	174	15	4	0.63	41	8	38	3
Chr1-65356957	1	(T)11	TGGCAAGGTCATGCACTAAA	TTTGGGAAAGGAGGAATGTG	139	12	10	0.89	41	2	47	2
Chr1-65358424	1	(T)15	TGGCCCCATTAAGCAATATC	GGAGGAATGTGATTGGTACTGA	188	15	6	0.69	39	7	45	4
Chr1-65369864	1	(A)12	CGAGATGTAGGCATGAATAATGA	CACAAACCTCAAATGACCCC	83	13	7	0.83	39	3	42	3
Chr1-65517880	1	(A)10	GCAGCAGTGACTTATCCATCC	TGCTCTCGTTGGAGAGATGT	114	15	5	0.76	40	5	47	4
Chr1-65664099	1	(T)16	TGTGATGATCAGGAACAACCTT	TTTAGCACTTTGAGGACAAGACT	94	15	6	0.76	51	6	45	3
Chr1-65735578	1	(A)14	AAAAGAGGAGACTTTGGAAGAGG	CCCCCAAATGTTATCCATTAAA	92	10	4	0.7	44	4	40	3
Chr1-65807718	1	(T)19	AAAGGGTTGTTTATCTCTTGAATG	CTCACCTTGCCATTTCATCA	103	14	9	0.88	45	2	49	2
Chr1-65891119	1	(T)15	AAAAGCTCAACCCTTGCTCA	AAAGGGTTTTCTTTTGCTTTCT	175	12	5	0.72	48	5	45	3
Chr1-65894554	1	(ACA)6	TTGATTGTGATTGTGTATGCCT	AAACACAATGGCGAAAAAGG	168	14	3	0.54	48	8	45	5
Chr1-65922665	1	(CGACA)5	CTCGGGTGCAGTGCTATGAT	CCGCACCCATGTCCTATATT	103	12	4	0.69	51	5	56	3
Chr1-65974948	1	(CT)42t(TG)7	TTACCATCAGGAAGCGAACA	ATGGTACTGTAATGGCCGGA	176	15	12	0.9	75	3	82	2
Chr1-66073326	1	(AG)31	GGGTTAAAATGAGGCGTGAC	TGAAGGAATTCTTGGCATGT	158	11	8	0.84	52	3	80	2
Chr1-66354922	1	(T)14	GCCTTTTGCATGACAACTAACA	CCATCCAAAACATAACTCAAAATG	89	10	5	0.78	41	3	44	2
Chr1-66467446	1	(TA)24	GAAACTCGATTAAAAAGCTCGATT	CCTGTGGCTGTTCAAGGAAT	218	12	4	0.58	63	7	43	3
Chr1-66531662	1	(AAT)18	AAGAGGTTACACTACGGCAAAAA	TGGTTGTCTTGGGGGTACAT	141	10	6	0.76	72	4	84	2
Chr1-66588988	1	(A)20	CAAGTCTTCGTGTGTGCGTT	CCATCCATTAAGCAACCCAA	127	15	7	0.68	50	8	43	2
Chr1-66589919	1	(A)10	AAGGTCAAAGCCCATTCATT	TTCTTTGGACCTTTCTTTTGTCA	147	10	5	0.76	46	3	40	3
Chr1-66591094	1	(A)15	CGCGACACAGCTAACAAATC	TGTCTGAAGCCATGCATTGTA	185	13	4	0.63	37	7	42	3
Chr1-66727650	1	(A)18	TGGAATTCATATACCCCCACA	CGAAACCAACAAAACCTTGA	119	14	9	0.87	51	3	48	2
Chr1-66788492	1	(GAT)7	GGTGTATCATCCGGTGAAGG	GAGCCATCAAAATTTACATCAAA	107	15	4	0.65	48	7	51	5
Chr1-66920484	1	(GAG)6	TGAAGATGAGGAAGACGAGGA	GGGAGACTTCTGCAACATCC	92	11	3	0.51	45	7	42	3
Chr1-66987868	1	(A)10	GCCTCAAGCTGCAACTCTTT	TTGATTGATTGATATAGGTGACCA	185	15	6	0.8	40	4	45	4
Chr1-67008533	1	(CT)8	TCCCTCATAAACTCCCCCTC	AGAGCTCATCGTTTGCTGCT	95	13	6	0.72	57	6	46	2
Chr1-67105725	1	(ATA)9	TCAAAATTCGGAGGGAAAAA	TTGCTTGGTCAATGGTTGAG	129	11	4	0.61	60	6	57	3
Chr1-67129648	1	(A)33	GATAGAGAGTCAACATGCTTTCAG	GAGAATGAAGTGCGTTGGGT	107	11	9	0.88	48	2	43	2
Chr1-67130024	1	(A)14	TCCAATCCAAAACCCAATTC	GGTTGGGGTTCATTTTTCTTG	109	15	7	0.83	46	4	43	3
Chr1-67138119	1	(A)10	GGCCAATTTATGAGAAGGAACA	GGTTTCAATAGAATCCGGAAAA	160	15	5	0.6	40	9	46	2
Chr1-67189107	1	(T)10	GCTTTTATGAACGTGTGAACG	CAAATAATTGGGCAGGGCTA	157	15	5	0.52	40	10	43	2
Chr1-67233964	1	(G)11	TGTCCCAAGGCTACCAAGAG	CGGTTCAACTTAAATTCAAAGAGG	81	10	5	0.78	41	3	44	2
Chr1-67636352	1	(A)14	GAACATTCAAACAAGTCATCTGC	TCATGTTTGACGTTCGGTTG	133	11	10	0.89	48	2	40	1
Chr1-67683313	1	(T)11	TTCAACAAATCATGAGACGACA	GGGTTTTGAGGGCTATAGGAA	99	14	8	0.84	44	4	41	2
Chr1-67741625	1	(T)10	TGTGGGTTCGTCTCAAACTATG	ACCAAGAATTACTTCAAGACCCT	85	13	7	0.83	40	3	45	3
Chr1-67741913	1	(A)15	GTAAGCTGTAGAACATGATTGCAT	TGGAACGAGTTCATTTTGGTG	94	13	5	0.7	41	6	45	3
Chr1-67778222	1	(AT)8	AAAAAGCCGTCCCAAACG	TGTGCCTCCAAGTGCTAGTT	185	11	6	0.81	46	3	58	2
Chr1-67784666	1	(CT)24	TAGAGGGCAGAGGAGAGCAC	CTTCCCGACCGAAGCTCT	132	10	8	0.86	68	2	62	2
Chr1-67837919	1	(CT)7	CGGTGCTTGAGGAAGAAGAC	TCGACCTCCTACTCCACGAT	124	15	3	0.63	44	7	48	5
Chr1-67847494	1	(C)15	CCTGATGTGGTTTAAGTTCGATTA	CGAAGCATCAGAAGAAAAATCA	148	14	7	0.8	42	5	45	2
Chr1-67848829	1	(A)15	CCGTTAATGGTGTCATCAAAA	AAGAAGGTTGGCCAGATGAA	102	14	5	0.72	45	6	40	3
Chr1-67875053	1	(A)10	TTGAGTGTTACTTTGAGCAAGCA	GGCACACTCCTGCCTTATGT	157	14	7	0.82	40	4	47	3
Chr1-67885612	1	(T)10	GAAAAGGGGCCTTCCTCAT	TGCAACTTTGGTGTAGTAAAGC	101	14	10	0.89	40	2	33	2
Chr1-67991975	1	(T)21	CTGGAAGCTCTCTCATCCGT	TGAAGGGCTGACTTTGCTTT	154	12	8	0.85	40	3	52	2
Chr1-67992220	1	(T)20	AGGAAAGAAAGGGGAAAGCA	CCACCTCTAGGGTTTGGTTAG	169	14	7	0.82	41	4	48	3
Chr1-68021766	1	(A)12	GGCCAATGATGCCAAAAATA	TGGTTGGCGTACTATGCATCT	107	12	4	0.75	41	3	33	3
Chr1-68180781	1	(T)10	TGCTTGATTTGGGAGGATAAA	TTTCTTACACAAGAGAGGGGGA	173	14	7	0.76	40	6	43	2
Chr1-68185641	1	(AAT)11	TTCCAACTTGATTCTCCCTCA	AATGAGCCCATTCATTCTCG	161	15	8	0.85	63	3	75	3
Chr1-68372609	1	(TATT)6	ACCGCTAGACTTCTGGCTTG	ATTAGAGCGTGGGGCCTACT	193	11	4	0.55	54	7	81	2
Chr1-68373381	1	(T)16	TGTTGATTCGAGATACTGAGGTTT	AATCGAGCAAAGTTCTTGCC	87	13	6	0.77	46	5	59	2
Chr1-68379894	1	(ATA)6	TCGAAAGGGAAACCTTTCATTA	TCATTTGAACACATCAAAAATTG	215	10	3	0.58	48	5	45	4
Chr1-68457580	1	(GA)6	TGTGCCACCTGGATACAATG	TCGTGAATCTGTTCACTCATCA	142	14	6	0.69	42	7	54	2
Chr1-68497697	1	(A)13	GGAGTGCTATGGTTTTTCTGG	GATCAGAAGGGTTCCTGCAA	149	14	7	0.74	38	6	42	3
Chr1-68572017	1	(A)13	CACAAACAATAGCCAACAAAAA	TTGTGTTGCATTATTCCTATTCA	99	10	4	0.66	43	5	59	2
Chr1-68626599	1	(T)16	TTCACTTCTACCCCTAATTCCAA	TGGTGGTTAGCTTATGAAGGTG	102	14	4	0.69	42	6	46	4
Chr1-68653090	1	(CT)25	GAAAATGGATTGGAGTCACACA	TTTTCTCATTTTAAGGTAGCCGA	123	11	8	0.86	69	2	56	2
Chr1-68667392	1	(ACA)5	AGAGTTTGCACACCCAGCTT	CATGTAGCTGACCCCACGTA	95	13	3	0.64	45	6	54	4
Chr1-68668960	1	(GA)10	CTTGATTGCCCTGAAGATCC	CCACTTCCAAACTCCTCTCG	171	14	7	0.77	50	5	44	4
Chr1-68860296	1	(A)13	TTGGACTACCTTTCCTCTAAAGTC	TGGATGAATCAGTATGTGGCA	155	14	6	0.56	45	9	58	1
Chr1-68864742	1	(A)12	GCATCAACAAAGTAATAGCCAAA	TGGACATCGAGAAACTCTTGG	104	15	5	0.73	38	6	44	4
Chr1-68881733	1	(A)13	TTGAGAGCTTAGGCTTCCAACT	AGACCAAAGACCATTCACGG	195	10	7	0.82	43	3	46	2
Chr1-68888567	1	(T)12	GGTTTCGTATGGTATGACTTTCTT	CCTTCAGGCATCAAAATTGG	142	11	6	0.78	42	4	47	2
Chr1-68888987	1	(AATA)5	TCAGTTAGGCATGAAGGATCAA	TTCTTCTAATCGGAGCAGCTAA	192	11	7	0.84	42	2	55	2
Chr1-68949638	1	(CT)16	AAACACAACTTCCGGTTTGC	CCACAGTTAAAAATTAAAGGGGAA	148	13	8	0.86	47	2	53	2
Chr1-69020180	1	(T)15	GGCTACTCCTTCCCGAAGTC	CAAGAGGTCACAGGAAAATGAA	167	14	5	0.76	46	5	43	3
Chr1-69102423	1	(A)18	TTGAATGGTTGGTTAAAATCTGA	TCTTGAAAATTTACCGCTTCTCA	165	15	9	0.86	40	3	44	3
Chr1-69119899	1	(T)20	TTGGCTTGCTAGTGTACTATCCC	AAGATGCCAAGCATAGGTTAGA	116	11	9	0.88	66	2	41	2
Chr1-69190043	1	(AT)9	TCATGTGAGGGAGCAATTCA	AGATTTGCGTAGGATTTGGG	148	10	8	0.86	39	2	31	2
Chr1-69296458	1	(TG)8(TA)24ttg(TA)26	TTGAAGCAAGTTTGTTGTTGTTC	GAGAGGGAAAGACGGATGAA	188	11	7	0.74	56	5	149	1
Chr1-69400807	1	(A)28	CAATGCCCCGAAGAATAAGA	TTGGGTAAGCATCCAACCAC	121	12	9	0.86	48	3	40	2
Chr1-69468424	1	(A)11	TTTCACCTTTCCCAATCATGT	GCCTATCACACCATGCCCTA	88	15	5	0.72	41	6	38	4
Chr1-69488222	1	(TTA)10	AAAAGGTGAAACTTAAAGCACTTG	TCTCTCGTGTGATCTTATTTGACA	160	11	4	0.64	57	5	60	4
Chr1-69489075	1	(AT)12	TTGATTTCCCCATCGTGTTT	CTTGACAAAATTTTATTCCTTGTG	105	15	6	0.79	47	4	43	4
Chr1-69578268	1	(AAT)7	GCATAAAAGAAACAAAACGGAGA	CGGTGCAAGATCTTTATCGAA	105	11	8	0.84	78	3	81	2
Chr1-69642116	1	(AT)9	TTCACCACAAACTGAACTGAATG	TTGGACAACACAGTTAATGGAA	144	15	4	0.68	46	7	40	4
Chr1-69657017	1	(T)16	TGATTCGGGAACAAGTTGAA	CAAGTGCGAAGATATTCTAGACAG	102	13	6	0.79	47	4	50	3
Chr1-69657720	1	(GA)25	CTTGCTCAGCCTCACGGTAT	CTGGATTCGGCTTCAGGTAG	119	14	9	0.85	68	4	74	2
Chr1-69680824	1	(T)12	TCTCCCTCACAAAATGTCCC	CAATTATGGTTTCTTGAAGCTCAC	154	15	6	0.6	37	9	41	2
Chr1-69892007	1	(CT)18	TCTCTCTCCCTCCCTCTCTTC	TTGAGGGAAAGAAAATAAATGGA	115	11	6	0.81	52	3	66	2
Chr1-69964835	1	(T)12	TCATGATCTCTTCTCAGCCTTG	TTTGACGAATTTATTGCTATTCCA	176	11	5	0.69	83	5	91	3
Chr1-70081612	1	(A)11	AGTGTCTATCAAATCACCGTGC	GAATTGGGGAAAGTGCAAAA	100	15	7	0.84	41	3	44	3
Chr1-70085248	1	(A)10	TGAACTGATACCCGAAGTTTTTG	ATTTGGATGAAGCCGAATCA	158	15	5	0.59	40	9	37	3
Chr1-70179260	1	(T)22	TGACTCGCTTGTCTTGATGAG	GGGAAAATTGCAACTTGTGA	95	14	9	0.78	49	6	44	1
Chr1-70185908	1	(T)11	CCAGGACCCCATATAGGACTT	GCCTTAGGTGCCATTGAAAA	163	13	4	0.7	38	5	43	4
Chr1-70244267	1	(A)11	CAATTGAAGGGGTTTTAGCA	AATTATTATTGGCTGCCCAAG	77	10	6	0.82	41	2	46	2
Chr1-70280409	1	(T)12	TTTTCCAAGGATAAATTCTTTGTT	GAGCATAAGATATTTTGGGTTGTT	191	14	6	0.8	45	4	41	3
Chr1-70344806	1	(TAA)7	TCCAACTTGATTTTGCATCG	AATGAATAAACCCACCGCAG	183	15	7	0.73	51	7	59	2
Chr1-70404324	1	(AT)40	AGCCTCTTCGTATTGGGGAT	TGTTGGACAACGCTCTTCTG	191	12	9	0.86	48	3	45	2
Chr1-70427962	1	(A)11	GGAATGTGAGCCTTTTGTTGA	TGCTTACATGCAAATGCCAC	150	15	8	0.85	36	3	39	3
Chr1-70597724	1	(ATA)23	TCCCACAAGCAGATCAATCA	TTGACACTTTCTAAATTAAGCCCA	223	14	9	0.84	51	4	57	3
Chr1-70600523	1	(T)15	TCAATGTCTCGGTGCCATAA	GCCTAACATCGCTTGCATTT	140	13	6	0.71	42	6	45	3
Chr1-70606699	1	(A)12	CCCTTGACATAACACAAAAGGG	GCCATTAAGTTTTTATCCCATTG	79	11	7	0.79	41	4	44	2
Chr1-70653910	1	(T)13	TGATTTGGTGGACGTGAAAA	CAGCCAGGCCTTTTTGTATC	133	15	6	0.81	43	4	39	3
Chr1-70660537	1	(G)16	GATTTGGACACGTGCTTTGA	TATCATGTGGTGTGGCAGGT	128	11	6	0.81	43	3	46	2
Chr1-70669368	1	(A)13	TGATGGACTTGATGCTTTGG	GCCAAACAGTATCCCACCTC	167	14	5	0.7	43	6	40	4
Chr1-70693595	1	(T)11	AAAATGCGATTGGACTGAAT	ACGGCAACGTCTCTAACACC	182	10	5	0.72	41	4	44	3
Chr1-70700919	1	(T)19	AGGGCGAGGGTACAAAGATT	CTTGATCCCGAGCAATTTTC	121	15	7	0.82	48	4	45	3
Chr1-70789465	1	(T)10	TTTTCAAATGAGACATTCCTCG	TGCATTTGCAATTTCTTCCA	146	13	4	0.64	40	7	44	2
Chr1-70912891	1	(TC)9	CTCTTCTTCCTCCAAGCCCT	GTGGCTGGCTTCGTGTCTAT	105	12	5	0.72	50	5	54	3
Chr1-71031614	1	(A)14	TTTTTCATTCTCATGCATGTTTT	TGGCCCTGTTTAATGACGTA	187	15	7	0.83	44	4	58	3
Chr1-71036449	1	(TA)37	TGATTCATGATTTGCTTCGC	TGAGCCTGAATCTCTTTGGTC	257	10	7	0.78	40	4	60	1
Chr1-71057457	1	(A)11c(A)13	CGAAGCCTTAATCAACCCAA	TGAGTGTGTTGCACTGTGCTT	115	12	5	0.75	61	4	65	3
Chr1-71086729	1	(T)12	GAGGCTAGTGCCTCCCTCTT	TGGAACCTCAACATCCCAAT	153	13	5	0.77	39	4	42	3
Chr1-71153618	1	(A)18	TTGCATGACTACATGACGGAA	TGCACTGACAATGTGAGCAA	122	15	5	0.66	15	7	48	5
Chr1-71155426	1	(A)14	GCCTTACCTGATCAAGCACAA	AAACCGGTAAATTAGCCTCCA	88	15	3	0.63	41	7	44	5
Chr1-71305574	1	(AG)9	TTCTAAGCACAACCAAAGCTGA	CATGACTTGCTTGGCATTCA	181	15	6	0.6	48	9	44	2
Chr1-71311034	1	(CT)10	GACCTCCATCACGTCCAGAT	CGTCTGCGATAACGAGAAAA	95	15	8	0.84	46	4	58	3
Chr1-71314779	1	(TA)21(TG)12	AGGGAAGAAAGGAATGGGG	AATTTAGCTTGATTCAACTGACG	161	12	4	0.51	54	8	80	2
Chr1-71330353	1	(T)14	AAATCTATTGGTTTTGCCAAGG	TCTCTTTCCTAAGTCCATAGCCA	99	15	4	0.68	44	6	41	5
Chr1-71336918	1	(G)17	TGTGGGAATTGATGTAGGCA	GCTTGAAGACTCGGGAGAGG	89	10	6	0.8	41	3	47	2
Chr1-71344840	1	(TC)18	GGTCTGACTTGGGTTTTAAAGTT	TTTAGGAGACAAAGGAACCTATCA	135	15	9	0.83	66	5	70	2
Chr1-71387230	1	(A)27	CATTATGGGTTCAAATGCCA	TGCACAGGGCTCCAATAAAT	92	11	9	0.88	50	2	47	2
Chr1-71482030	1	(AT)33	CGTTTGCTTCCACAGGAACT	CGATCCAGATGAGTCGGTTT	169	12	8	0.86	54	2	50	2
Chr1-71509717	1	(TC)32	GCTCTCAAGGGAGGTAGGCT	CTCACGACCTCCTGCTCCT	147	12	6	0.78	74	4	84	3
Chr1-71568559	1	(T)17	TTTAGCTGCATTTTGCACAT	TGTGGATAGTCGTCAGGAAGC	87	15	5	0.7	50	7	45	3
Chr1-71594118	1	(A)17	CGCATCTATTTTCATTGACCA	GGATTCTGCAGGTTCTATTTCTTT	137	15	7	0.83	38	4	42	3
Chr1-71890690	1	(A)15	TCGTGACCTAAAGGAGGGAA	CCCATTCATTAGGGTTGGTC	169	15	7	0.82	48	4	45	3
Chr1-71911814	1	(A)15	TTTGCTGCATAGATTATGGTCA	TTGTTGGATGAATTAATGGATGA	163	11	6	0.78	46	4	43	2
Chr1-71933191	1	(T)11	TGTTCAATACGCCAGCAATC	TGGAAGGGACAAAAGAATTTGA	104	15	5	0.65	38	8	42	3
Chr1-71934920	1	(AT)8	GCATTTCAATTTATGCACATATCC	TCCGTTTGCAAAATGGACTT	107	12	4	0.51	42	8	39	2
Chr1-71984823	1	(A)14	TAATGACGCGCTCAATTTCA	CGAAATTCTGCCCTGTTTTG	102	14	6	0.8	45	4	49	3
Chr1-72058845	1	(AT)9	TGTGTTAAGCATTTTGGATTCAT	AGAGTTTTGTTTGGGCCCTT	129	13	6	0.79	42	4	46	3
Chr1-72177569	1	(AAG)7(AG)6*	GGCTTGTACACCGATTTCTTG	TTGAAAAGCATGGGCTCTCT	155	15	4	0.56	58	9	61	4
Chr1-72185699	1	(A)10	CCCAAATCCCAGTATTCTTTCA	TGATTCAAATGAAGAACCCCTT	129	15	6	0.76	42	6	46	3
Chr1-72198031	1	(TAT)5	GCTGCTATCTCCTTCTCCTTTT	GGAGAAACAACAACCACACCT	95	12	3	0.54	45	7	42	4
Chr1-72219978	1	(A)12	TGGCTTCCGACAAATTTTTAAC	TTTATGCATGGCTAATCCCC	168	11	5	0.71	42	5	38	2
Chr1-72539030	1	(T)11	AAATCTCCTGGGCGGATCTA	CATCGATCTAAAACATGAAATCAA	169	13	5	0.5	60	9	39	1
Chr1-72684219	1	(T)14	GAATGACAGCGTGAAACGAA	TGCCACATCATTTCCATTACTC	170	14	6	0.73	40	6	44	3
Chr1-72919946	1	(GT)7a(AG)9	TTCATACAACCTCCAATTCACG	TGTTAGCGCGTACACTCTTTCT	104	14	8	0.85	67	3	63	3
Chr1-72940258	1	(AT)36	TGATTAGCGTCATGTTAATTGC	GATCAAGTGAGCACATCCACT	195	11	7	0.83	44	3	52	2
Chr1-72975192	1	(A)32	AACAGCATCGGTGCTTCAG	GGCTTCTACGCATCTCTTGC	144	13	9	0.86	55	3	42	2
Chr1-72977097	1	(A)11	GGATGCCTCCTTTGAGCA	TTTGCATGACTTGCCTTTCA	97	15	6	0.77	45	5	41	4
Chr1-73010878	1	(CT)20	AGGTAAGGGAGATCGTGCG	TCAAGTTCCGACCTCCTCTG	112	11	10	0.89	70	2	80	1
Chr1-73033276	1	(A)12	AATCACTTAAAACTCCAACTCCAA	GCCAACTAATTTAAGATGTGCAA	151	13	3	0.65	41	5	35	5
Chr1-73105125	1	(T)12	TTCTGGTTTGACACCTGCTG	TCGATTTCAAGACACTGCAC	107	14	10	0.88	42	3	35	2
Chr1-73124619	1	(T)13	GGTCATTACATTTGCCACCC	TTTTGGATGGTTTGGGTTGT	148	14	11	0.89	43	3	50	2
Chr1-73167879	1	(T)19	GGCGCGATCTTAGTGATGAT	TGAACCTTATGCAAAATCTATTCA	160	11	5	0.76	45	4	49	2
Chr1-73195607	1	(T)11	TTCTCAAACAATGCAATGCC	TGCTTAACATCAGACCTTTGGA	156	11	7	0.81	41	3	38	3
Chr1-73203413	1	(T)17	TTGTAATATGGGAATGATGGATAA	AACGCGCCAAGGTTTAAATA	104	11	7	0.83	41	3	47	2
Chr1-73254146	1	(T)12	GTCGAATGCCGAGAGTCTGT	TTCCCCGTCAGCTTAGAATG	185	14	9	0.86	42	3	39	3
Chr1-73305086	1	(T)16	TCGTACTGTATGATCATGGATGG	CCCAAAGCACTCTCACTCTTG	149	14	7	0.76	45	6	39	2
Chr1-73377006	1	(AAT)6	ATAAGAAGGCGCCCCATAAA	TTTGTGTGCTGGATCTTCGT	145	15	5	0.66	48	7	51	5
Chr1-73379103	1	(AAT)10	GAATTTGTGCCCAATCAAGC	CGATAAGACTCCGAAATTAAAACC	170	13	9	0.86	91	3	60	2
Chr1-73396349	1	(T)11	CACCTGCAGTTCTTTGACGA	TGGTGTGTAATGCCTTGAGA	90	13	7	0.78	41	5	45	2
Chr1-73404936	1	(AT)6	GCTGAACAAAATGAATTGCAG	TTTTGGCATTTAGCCATTCC	141	12	6	0.81	54	3	50	3
Chr1-73439701	1	(AAAT)5	AACTTTGGCGTGGATCTCTT	GCTTTTCAGAATACAAGTTTCCC	112	15	5	0.72	50	6	53	4
Chr1-73522683	1	(CT)12	TCTCCCCCGTTTCTTTTTCT	AAAATAATCTCACCCCTCATGG	126	13	10	0.88	64	3	54	2
Chr1-73544695	1	(AT)7	AATTTGAAAAGTCGGGACGA	CCTCAGTTACTCGGAATCCTAA	161	11	3	0.53	40	7	44	2
Chr1-73552173	1	(A)16	GAGAGCTTTTGTTTTGGGTTG	TGGTCAAAGAGAGGTTGAGTCC	181	12	8	0.85	50	3	47	2
Chr1-73585888	1	(ATA)11	TTGATTATACCAACGAGCAGAA	TCCAACTTTAATGTGATGTTTTCA	165	12	6	0.75	66	5	69	2
Chr1-73620208	1	(TC)34	TGCCTCAAATGAGCCTGATA	ACTGCTGCCATAGGCTTCAA	141	11	8	0.86	68	2	84	2
Chr1-73735555	1	(T)10	AAAGGGATGTTTTTGCGATTT	GCGAACCTTATTCATGCAATCT	176	15	8	0.84	41	4	45	3
Chr1-73741266	1	(TAT)11	TCTCCCAGGCATTTCAAGAT	TTTTTCTCTCCGCTTCCTGA	188	10	7	0.82	84	3	72	2
Chr1-73849479	1	(T)11	CCTTAATTTTCAGGTGGGCA	TGAACAAATAGGGGTCGAGG	117	15	8	0.84	44	4	41	2
Chr1-73895495	1	(TTG)5	TTGGACAATTGGTTCAAATCC	ATATCTTTCCACCACCCAGC	95	15	5	0.74	52	6	45	3
Chr1-73924203	1	(T)17	GAGCAAGAAGCATATGGTGAAC	TGACCAAAAGATCATCACCAA	107	15	7	0.82	39	4	48	3
Chr1-74091219	1	(A)19	ATCAACCAAAAGGACTTCGG	GTTTGGAGTTCGGTTGGAGA	129	11	7	0.84	49	2	42	2
Chr1-74110404	1	(TTA)5tattttttaattaaatgt(TTA)7	AAACAAAGTTGGTTGGCTGG	ATCCTTTTGCTTTTGCGAGA	197	10	4	0.58	84	6	81	2
Chr1-74228279	1	(TC)25	GCTTCAGTGAGGGGAAGAGA	CCATTGAGTTGCATAATCCCA	136	13	11	0.9	34	2	62	2
Chr1-74310478	1	(A)15	TGAATTGAATTTCCATAAAGCA	CAAAGATGGACCTATCAATAAAGG	83	14	4	0.72	46	5	43	4
Chr1-74318598	1	(C)19	TTTGGAGCATCTTCAAGGCT	GACAGGTAGTGATTCGTAGCTCCT	92	15	9	0.87	50	3	45	2
Chr1-74344371	1	(AT)6(A)10	AGGTACGCTCCAAATGATCC	CATTGTTTTCACGCCCTTCT	213	15	9	0.84	36	4	50	3
Chr1-74347585	1	(T)21	GAATCACGAAGAATGCCCAC	CCTAAACAGGAATGGCGAAA	142	15	7	0.82	40	4	44	3
Chr1-74357584	1	(T)10	GCATGTGCTTGTTCATCGTT	CGGTTTGTTTGCAACCCTAT	161	11	6	0.66	40	6	44	1
Chr1-74400689	1	(A)20	GGAAACATCACAATTTTTACATGA	TCTCCAATTGAGGGGAAGAA	124	14	6	0.69	49	7	43	2
Chr1-74469540	1	(A)13	TGGATCCCATATTTTGAAACG	CGAAACAATTTTGGAACAATTAAA	142	11	5	0.74	35	4	42	3
Chr1-74605358	1	(A)17	CAAATCATAACGCACTGCATC	CGTCCTTACACCGGACCTAA	100	12	8	0.85	39	3	46	2
Chr1-74676843	1	(A)12	TGAATGGTGAGATGATCACAGA	TGCACGATAATGGCATGTCT	187	15	5	0.65	34	8	39	3
Chr1-74731293	1	(CT)9	TTTTCAAGAAGCTCCCTCTCA	TTCAATGCCTATGCTTTTTGA	88	12	6	0.75	46	5	50	2
Chr1-74795800	1	(A)10	AGATTGTGTCGCTTAGTGGTGA	TGCATTAGTTTCCTCTTTGTCC	135	15	4	0.62	54	8	40	4
Chr1-74819684	1	(A)15	TTGACATGCATAAGAAGAAATCAA	TCAGAAGTTCTCCCTCAAGGAT	94	15	5	0.78	45	4	48	4
Chr1-74821148	1	(TCA)6	TGGTTCCAATGATTTGCTTTC	AGAGGTTGAGCTGGGTGATG	134	15	4	0.58	48	9	51	3
Chr1-74883113	1	(A)10	GCGATGGAAGAAGAGTTAAGAA	TTGTACCGCTTAGCAACCAA	148	15	4	0.69	40	6	46	4
Chr1-74885953	1	(A)11	CCGAGTGCGAGCTTTTTAGT	TTAAGGTTTCGTTTGGGGAA	105	14	7	0.8	40	5	44	2
Chr1-74887333	1	(T)12	CCTTTCATATTCAACCAATGTGC	ATTTTCAAATGGGACCCACA	143	15	7	0.83	41	3	36	3
Chr1-74888345	1	(CAA)7	CCACCAAAAGGCTCCATCT	TGCTTTTGTTTGTGGGATTTT	94	11	4	0.64	48	5	51	4
Chr1-74891471	1	(T)12	TGAGATTTGGGCTTGGTTTT	GCCTCGCCAATGATTTCTAC	201	11	5	0.74	38	4	41	3
Chr1-74977620	1	(G)26	CTGGCCACGCTCTTTTTATT	ATGATAAATGCTTGCACAGGT	99	12	9	0.83	34	4	23	1
Chr1-75144211	1	(T)16	TCATCTGTCCCTATTTTTGGATG	TTCGCTTAAAAATTAAAATGGCA	158	15	9	0.79	54	6	47	2
Chr1-75493402	1	(A)12gaggtcgaaaatgaaagaga(G)14	CACCACAAAGCATAATCATGTAA	TTCTTTGGAGTGGCAACATTC	121	11	8	0.86	72	2	76	2
Chr1-75495652	1	(A)15tc(A)11	CTTTCTGTTGACCCTCTCCC	GCTCTGTATGGCTTGGTCGT	135	12	9	0.86	62	3	58	2
Chr1-75506658	1	(A)11	CCTCTCCCGTGAAAACAAAA	AGAAATGACGCTCGGTATGG	131	11	6	0.78	40	4	47	2
Chr1-75518696	1	(TTA)17	GAGCGCTTCAGGTAGGTGTC	TCAATGCTAGCAACGAGCTG	234	10	9	0.88	55	2	64	1
Chr1-75564164	1	(T)13	AGATATTGCCCACCATCTCG	GCTGAATGATATGTGATCCATTG	165	10	7	0.82	57	3	67	2
Chr1-75588170	1	(A)10	CTGTTTGCAACCTTTTTCCC	CTATCACACTCTCCGTCCCAG	96	10	5	0.68	39	5	44	2
Chr1-75700213	1	(A)10	ACACGCACACATAGGCAATC	GCACGACATTGCTACTGGTC	126	14	4	0.61	38	7	41	5
Chr1-75772818	1	(T)11	TGTGCGAAGTGATCAATGAA	AGCAACAATTGGCGAATCAG	120	12	5	0.68	40	6	43	2
Chr1-75778203	1	(TA)9	TTATAGAGGGCGACTCGGG	GGTTTTTCTTGAGCCAAGATTC	108	12	4	0.58	26	7	42	3
Chr1-75779514	1	(A)19	TTTGCATTACTTTTGAGCCC	CCTCAAACGAAGCATGAGGT	143	12	7	0.79	69	4	46	3
Chr1-75786975	1	(A)12	TTTGCATTACTTTTGAGCCC	CCTCAAACGAAGCATGAGGT	153	11	10	0.89	43	2	51	1
Chr1-75802527	1	(T)14	TGTTTACGGTCTCAGTTCAGTCA	GCGGATCAAAGAAAAGAAGC	141	13	7	0.83	38	3	46	3
Chr1-75802847	1	(TC)7	CACTCGATCGGAGATCTTGC	GGGTGCTAGGGGGATAAAAT	132	14	4	0.64	40	7	44	4
Chr1-75805598	1	(T)13	ATGCCCCATTTGTCATGC	CATTAAATTTCTGCAACCATGAG	99	13	7	0.82	43	4	46	2
Chr1-75805825	1	(A)13	GCAGCTGCCAGGTTTTCTAC	AGGTCTACCTCTCGGCTTTT	166	11	7	0.74	43	5	47	1
Chr1-75819847	1	(AG)21	GCATTTGCAATTTAGGCGAC	TTTCTTGCATCTTTCTTAGTCCA	126	14	8	0.84	54	4	58	2
Chr1-75899331	1	(TC)7	TTTGAGCATATTTGTCCCCC	GGGGAAAGAGATGAGAAGAAA	143	11	8	0.81	44	4	54	1
Chr1-75900366	1	(TCT)11	TGGACATCTCATTAGTTGCTGG	ATGGTGAGTTGAACGCCAA	102	14	4	0.53	60	9	72	3
Chr1-75903099	1	(T)13	GGTAGCACCCCAAGAACAAA	GCACAGTGAAAGCGTAACGA	144	13	6	0.76	43	5	47	3
Chr1-75914831	1	(A)12	TTAGAACCATAAGATGCTCAAAGA	CAGCATTTTGATTTTTAGGATGG	147	15	6	0.67	41	8	46	2
Chr1-75988371	1	(AT)12	GTGAGTTTTGAGTGATGCCC	AAAAATCAGCAAACACAAGGG	98	11	6	0.78	50	4	54	2
Chr1-76027336	1	(C)15	CTTCCCTTCTTCCTCCCTG	CACAGCACACGTGAAGGGT	96	13	6	0.59	37	8	40	1
Chr1-76099768	1	(CT)11	AGGGCCTGCTTACCAAAAAT	TGAACGGATCCAAGACATCA	195	14	7	0.83	50	4	64	2
Chr1-76125853	1	(AAC)12	CGGGTGTGTTGGACTTTCTT	CATAACACTCATGTAGCCGACC	126	13	7	0.77	60	5	54	3
Chr1-76126419	1	(A)10	ACTGTTGACCTCTGAACAATGA	ATTTATGCAGGATTTTCGGA	82	11	5	0.56	41	7	45	1
Chr1-76162249	1	(AAT)13	CACTTAGTGACAGCCAGCCA	GGCCTCATTACTCGTCTTGC	139	10	7	0.84	54	2	87	2
Chr1-76229966	1	(A)16	TGCATTTGCCAATTACATTAAAA	TATGTTGGCGAAGATGTGGA	151	15	6	0.78	42	5	46	3
Chr1-76231434	1	(A)12	TCAGATCTGGAATGAATCGCT	GAAGCATGTGATAAGCATTTCC	189	13	4	0.57	41	8	44	2
Chr1-76245086	1	(T)13	GAAAACAAGAATGCTCAATGTCTC	TCATATTTTTGGCAGAAAAAGTC	104	14	5	0.77	37	4	40	4
Chr1-76253886	1	(CCTCCC)5	ATCTCCTTAGGGGTCGGAAA	CGGATCAACGTGATTAGGGT	137	13	4	0.67	54	5	48	5
Chr1-76256409	1	(A)11	TGAAAAGTCATTCTCAGTTGTGG	TGTCCGGTAACAACCACGTA	187	12	5	0.68	38	6	42	2
Chr1-76294019	1	(TG)6cgcacgcgca(TG)6cgcgcgcgtgtgc(GT)7	TCCTTGAAGAGAAGGCCAAA	TGCGTATACGACAACAAGCA	140	12	7	0.71	91	6	71	1
Chr1-76305900	1	(GA)13	TTTCACCCCAAAGCGATTAC	ATTCGCGAAAAATCCTTCCT	171	15	10	0.89	66	2	50	2
Chr1-76317795	1	(AG)10	TTTTGTGGTCGAGTGGTGAG	ACAAGAAACATCCCGGCTC	112	15	6	0.69	50	7	54	4
Chr1-76330196	1	(T)14	TTGCTCTCTCAAGATTTTCTCAT	CACAAGCCTTTATTTCCATGAAT	87	14	7	0.83	51	3	45	3
Chr1-76344739	1	(GCA)6	GCATTCCTGACCCTTCACTC	TAGCATTGTGGATGCAGCTC	180	15	3	0.52	39	9	45	5
Chr1-76380640	1	(T)18	ATTTCGGGGCATGCTGTT	TCCCACAAGTAGGCTAAACAAAA	96	12	5	0.72	47	5	50	3
Chr1-76410647	1	(A)12	CAATGCATGGTCAAAATTTATC	TGGCATCGAAATGGTCACTA	136	12	8	0.85	42	3	50	2
Chr1-76415883	1	(AT)9	CGAAATCAAATTGCCCCTAA	GCGTTCGAAGCCTTATTTTG	130	10	6	0.76	49	4	60	2
Chr1-76427632	1	(A)15	AAATCATGCAAACAAAATTTACAA	TCCCATATTCGAAGAAGAATGAA	141	13	6	0.8	43	3	40	3
Chr1-76460122	1	(AAG)6	GCAAGGCCCATATTTGGTTA	TCAATAAAATTGAAGCTTTCCTTC	91	15	3	0.52	48	9	51	5
Chr1-76463045	1	(G)16	TCGGGAGATGAGTTCTCAAG	GCTCAAGGGAAGTCAAAACC	102	12	4	0.51	37	8	44	2
Chr1-76468677	1	(TA)13	ATGAGCAGTGACTTGCCAAA	TCAAGCCATAAATGCAACTCA	124	12	8	0.85	43	3	59	2
Chr1-76530661	1	(TC)10	TCTTCTTGCCAAGGAAACATT	TGAAAGGGGGTATAGCTAGGG	118	13	7	0.83	50	3	54	3
Chr1-76572624	1	(T)17	TGCGTTTTTGGTGATTGAAA	AACATTCCCCATACGCACAT	131	11	7	0.81	44	3	47	3
Chr1-76587588	1	(A)14	CCTCTTAGCCCAATCCTTTG	TGGGCTTCATAGAAGTTCATATTT	106	15	9	0.86	41	3	45	3
Chr1-76627219	1	(TTA)6	TGAGTTGCATAGATAAACCAAGTT	TGTGTATTATTCACCACTTTTCCA	98	13	5	0.58	48	8	54	2
Chr1-76658665	1	(T)14	CCTCGAGATTCGTGGTTGAT	TTCATCCCCTAGCTTTGGTG	146	13	8	0.85	38	3	44	2
Chr1-76704967	1	(C)12	GCCTCGCCTCAAGTTTTAGA	TTTCGGAAATGTCGGAAGAC	117	14	6	0.76	45	5	40	4
Chr1-76743738	1	(T)16	ATCCAGAAGATGGTCATCAAA	TGCAATTTCTTAACACGGTTG	105	15	7	0.81	47	4	40	4
Chr1-76749134	1	(T)10	TTTACACCCCTGCTCAAGGA	GGCGTATCTGGCTTATGAGG	151	10	5	0.74	40	4	43	2
Chr1-76839181	1	(A)17	CGCTAGAGCCCTAGACACCA	TTCGCAGGCTACTGATTCTG	202	12	7	0.85	47	2	50	2
Chr1-76953411	1	(AT)33aatttttttatatg(T)12	CCAAGTTTGGGATTGAGAGC	TTTCTCCACTCAAAACAGTCAAA	241	12	8	0.85	75	3	68	2
Chr1-76956362	1	(G)11	TGGAGGGGCAATTAATGCTA	TTCCTCTTTCCTAAATTTGTTTGA	160	11	8	0.84	46	3	39	2
Chr1-77005320	1	(GA)40	AGGCCTTTTCATACTGCCCT	AAAGCAGTATGGGCGTCACT	248	12	10	0.89	58	2	62	2
Chr1-77089479	1	(T)11	CCCCTGGGAGGCTATCTAAT	GAGCCCCATAAAATATGAACC	83	13	6	0.77	41	5	45	2
Chr1-77099061	1	(A)11	GGGGAAAAATGATGTCATGC	ATCACCAGCCATCCAGCTAC	84	14	4	0.54	42	9	48	2
Chr1-77146595	1	(TA)35	TGCCAATACAAGAGCAAGGG	CCAAGGGGCAAAGTTGTCT	138	11	7	0.83	65	3	45	2
Chr1-77162077	1	(A)20gagttaatggataattttga(T)10	GCTGTCAAACGCCCTTTCT	GAATCATGCCTAAAGCTGGC	141	10	5	0.68	80	5	74	2
Chr1-77309162	1	(AG)9	TGCAATAGCTGATACGTTGTCAC	TTTACCACGATTGTGCCTGA	131	15	6	0.82	60	4	52	3
Chr1-77373603	1	(AT)19	CAGTCCTAATTTTGAGGCGG	TTCCTGTTCTTGCATTTGGA	188	11	9	0.88	68	2	60	2
Chr1-77380957	1	(G)10	GGTGAAAACACAAATGGAGGA	GAACCGAATAGGCCAAAACA	188	10	7	0.84	45	2	39	2
Chr1-77418091	1	(A)15	TGAACAAACAAGAGAAAATGGAAA	TTTCTTTTTCTTTCCCCCATC	92	14	7	0.76	45	6	42	2
Chr1-77432086	1	(ATT)9	GAAAATAAATATTCAATCGTGCCA	CCAATCTTTGATGGCTGCTT	112	11	6	0.79	63	3	69	3
Chr1-77435258	1	(A)11	CAAGCAACAAGTTTCCCACA	TTTTCTTCTCTTGTTTGTCATGC	89	15	3	0.56	37	9	40	3
Chr1-77443165	1	(TC)15	GGAGGTTGTCAAGAGCAATG	GAAACTGGTAGAGAGAGCTCAAA	157	13	7	0.8	48	4	70	3
Chr1-77460378	1	(T)10	CTTTTTCATCCGGACTTGGA	AAAATGAAGAATCGGGGAAGA	140	12	5	0.74	41	4	38	4
Chr1-77490369	1	(A)10	AATCAAGCAAAGCAAATCACA	ATGTAGCCGAGCCCACTTAG	121	15	3	0.56	37	7	40	7
Chr1-77530295	1	(A)12	GACCGCAGATAAGGCAGCTA	TTAAAAATTTTGCTCCTTCAACA	74	14	7	0.84	41	3	45	3
Chr1-77532837	1	(A)19	TCACAATGGAAATAGACCAACTAA	TTCAATTTGATCCCAATACCAA	212	14	7	0.82	55	4	43	3
Chr1-77533833	1	(T)19	AGCTTTAATCGAACCGAGCA	TTCTGGTTTTTAATGCCAAATG	156	13	11	0.9	50	2	53	2
Chr1-77561261	1	(GA)14	ATAAATGCACCAAAGGCGAG	TTCTCCCCTCTCCCTCTAGC	94	15	14	0.92	58	2	64	1
Chr1-77689867	1	(A)20	GCCATGAATAAAATGAGCAAGC	GTGTGCTTGCCAAATGAAAA	185	15	6	0.79	47	4	50	4
Chr1-77773627	1	(GT)7(AT)7	AATTGGCATGCCCTATGTTT	TCACGAGCATATTTCTTGAATTT	152	14	5	0.62	58	8	54	2
Chr1-77777528	1	(A)13	CTTTTTGCCCAAAGGTTCTG	TTGTGTGGTTTACTTCCCCC	171	10	5	0.74	41	4	44	2
Chr1-77780694	1	(AT)9	CAAAAACGAAGCGAAGATAGG	CGCTTTTTCAAGCTTTCTCC	106	12	9	0.88	48	2	64	2
Chr1-77867767	1	(TGT)6	TTCATGTAGCCGACCTCACTT	ACCCATAAACGATGCAGCAG	79	14	3	0.56	54	7	48	6
Chr1-77971761	1	(TTG)6	CCCTTAACATGATACAATGGAGAA	GTGGACATCAGCCACACTGA	106	13	3	0.59	48	7	51	4
Chr1-77977594	1	(CT)12	AATTAGCCGCCAATGTTTCA	ACTAAGCAAGGCCTGAACGA	129	14	6	0.78	54	5	50	3
Chr1-77978059	1	(A)11	TGGGTTTGTCTATTTTGGGC	GCATTAATCCATTTTTCACCAA	138	12	5	0.78	39	3	43	3
Chr1-77986834	1	(AG)20	CATATAATATTTGATGCCGCTAAC	GTTCCAGAACTCTGGCCAAC	181	11	8	0.84	54	3	64	2
Chr1-78036824	1	(CA)7	AAGGGATAGTGCCCAAACTC	TTGAGGTTTCAACCAACCAA	82	12	5	0.68	44	6	31	2
Chr1-78045784	1	(AG)11	TCAACGTTTCAATCAAGGACC	TAATCTTGGGTTTGCATGGC	184	15	8	0.84	52	3	58	3
Chr1-78063974	1	(A)16	TACAGCACTGGGTGTTGAGC	AAATGGGAGATTGGTTGGTG	107	15	5	0.68	48	7	45	4
Chr1-78065412	1	(TCT)10	GCGATGGGTTGTTATATGTTGA	GCCAAAGTTTATCAATTTCATTTC	162	14	6	0.76	53	5	63	4
Chr1-78124555	1	(CT)8	TCAACCCATTCCATCCCTTA	GGCCATTTTATGACTGAGAAGC	175	12	6	0.69	46	6	84	2
Chr1-78170137	1	(T)10	AAGCTTAGCTGAGCATCCCT	TGCCTTCTGAAACAATCTTGC	111	10	4	0.7	40	4	44	3
Chr1-78221280	1	(A)13	GAGGCAAGGAGTCTGGCTTA	GGATGGAGATGGCCTTAGTTC	120	14	5	0.55	48	9	44	2
Chr1-78223620	1	(TC)8	ATTTGCGGATAATTTGGCTG	TGAAGCCAAAATTGTGTTGAT	150	15	4	0.62	46	8	42	4
Chr1-78267668	1	(A)11	GGCATGCACATGCAATAACT	TCAAATCAATGAATTTTGAGGAA	155	10	4	0.74	39	3	46	3
Chr1-78288054	1	(A)11	CCCAAATAATTAGAATGTTGCGA	TCCACTTTTGCTTGATTCCC	160	13	5	0.7	38	6	41	3
Chr1-78293127	1	(CT)12	TGCACAACTTTTGTCAAATATTCA	CAAGGTTGGTAAAGTCATGGAA	124	13	5	0.65	50	7	58	2
Chr1-78306827	1	(T)20	TGGCACGCTCCTATTACTTTG	TGTGTTAACATGTTGGTGTGTCA	213	10	7	0.82	42	3	47	2
Chr1-78372951	1	(A)11	TGGATGAGAGGGAGTTCACA	TGGACTTTGGAGGGTGAGAG	151	13	6	0.71	37	6	41	3
Chr1-78480041	1	(TC)20	TCATCCTTATTTGAACCCAGG	GGGTTTCACTCGACAATGCT	223	13	7	0.78	58	5	70	2
Chr1-78540243	1	(TAA)7	TTCTCGAAGAATTAAAACCCCA	AAGTTTGATTGTAAGGTGGCAA	100	14	4	0.66	51	6	48	5
Chr1-78544801	1	(T)11	GCAAGCCTTCCATCATTACC	TCCGGAGTTTCAATGATCAAA	120	10	4	0.74	38	3	42	3
Chr1-78565416	1	(T)17	AAGCAATTGCGTCTAACAACC	GGCAGATTGATTTTCTGCAGTT	141	10	4	0.72	48	3	44	3
Chr1-78698290	1	(A)18	AAATAAAATGGAAGGGAAGCAA	GGTCAATCAGGTATTTCACTTGAG	185	11	5	0.74	47	4	50	3
Chr1-78788230	1	(T)17	TGTGATCAAAAATTTGGGGC	GGGTTTATGTCAGTGGAGGAA	175	11	8	0.86	50	2	46	2
Chr1-78815217	1	(TA)7(AT)12	ACAATTCTCGAATGGGCAAC	TCAAAGTGGCGAGAAGGATT	111	12	7	0.81	51	4	43	2
Chr1-78887460	1	(T)14	TGTATCTAACTCTGGCCACTCG	TTTGAATGCATCTTTTGCCA	113	15	5	0.63	38	8	44	4
Chr1-78891378	1	(G)13	ATTGGCTGAGAGAAGTGGGA	GCCGCATCAGTTCTCTCTCT	91	14	6	0.81	40	4	43	3
Chr1-78985046	1	(A)31	CTCATACTTCAATGCTTTGGC	TTGTGTGCATTACAGTTCATCTTG	106	14	7	0.82	63	4	51	3
Chr1-79032917	1	(TAT)6	CAACAAATCGTGTGAGGTGG	CTCCAAAGGAGTTTTGTGGG	139	14	10	0.89	72	2	78	2
Chr1-79045164	1	(T)11aa(T)11aa(T)10	AATGGAACTGAACATCTTGTATCC	AAAAATTCAACACGCACAGAT	164	10	6	0.8	67	3	44	2
Chr1-79045570	1	(A)14	CCATGGTTGCCTACCAAACT	TGAGGGGATTGCAATAGTCA	143	14	3	0.57	40	8	44	4
Chr1-79132880	1	(A)12	GAAACGTGGATCAGATTTGGA	CCGTGTCATCAATGTTTCTTTG	88	11	5	0.78	42	3	45	3
Chr1-79175589	1	(CT)21	CATGGTGATCTCTCTCCGGT	AGACGGGCTTAGAAAGAGGG	166	11	7	0.81	58	3	50	3
Chr1-79189627	1	(A)11	GGGCCAAGAACCAAATACCT	CCGAGGGGAACTTGATGATA	168	15	6	0.67	41	8	44	2
Chr1-79189779	1	(A)16	TATCATCAAGTTCCCCTCGG	AGCAGGGTTTCTTGCTCTTG	180	15	6	0.78	46	5	43	3
Chr1-79192825	1	(T)20	AAGGACCAAGCAAAAGCTCA	CAAATGTGAACCAATTTCATGG	118	14	7	0.83	46	4	50	2
Chr1-79308082	1	(AG)28	GGGGGTTCTGTGTTTCCTGT	CCAAATCACTCCTCGCTTTC	138	12	11	0.9	49	2	57	1
Chr1-79333392	1	(T)16	CTTTCAAAACCTGGGAGCAA	GGTTTTGGGTTTAATAGAGGTTCA	161	14	10	0.89	46	2	52	2
Chr1-79355356	1	(TC)8	TGGTCAACTCTTTTATTGCGA	TTGTTCAGAGGCAGAGCCTT	136	10	3	0.62	46	5	35	3
Chr1-79367115	1	(TA)9	AAATCAAAAGCTTATGCTCACTTG	GCCAACAGTGATGGTGGTAA	131	10	6	0.8	46	3	50	2
Chr1-79368850	1	(A)14	AAAACTTAATTCAGAGATCCACCA	TGCACATTTATTTTCTGATTGTGA	108	14	6	0.8	38	4	44	3
Chr1-79382406	1	(AAT)9	TGAACATCAACTCTCAATCTTTCA	TTGGCCATTATTTGTTCAGC	172	15	9	0.85	72	4	57	2
Chr1-79432771	1	(A)10caaaagagtctgacgag(A)12	GCAATACATGCACTGCTTTCA	GTGGGACAAAGGCTTGATGT	201	13	6	0.79	67	4	70	3
Chr1-79435673	1	(T)12	AGCTTAGGATCAGGCGGTAG	ACTTGCAGGCATGAATCACA	103	14	7	0.8	38	5	42	2
Chr1-79463794	1	(T)12	CACATGATCCCAAGCTCCTT	CAAAATTAAGGGGAGCAACA	92	10	5	0.6	42	6	39	1
Chr1-79509661	1	(AT)19	CCAAAGAAGAATTCGTAACCTGA	AGGAGTAGGGGCTAGAAGGG	210	10	8	0.86	52	2	32	2
Chr1-79565003	1	(T)11	GGCCAGAATCACTCCTTGAA	AAAAATAGAAGTGTAATCGGCCA	161	15	9	0.86	41	3	46	3
Chr1-79582439	1	(T)10	TGCTCTACGGCCTCCAATTA	AACTCCTATTCATCCGACTGGA	100	15	3	0.55	47	8	40	6
Chr1-79624468	1	(TAT)10	TTGTTGTAAATCTGGGAAATATCA	ACACACATAAAATAAGCACACACA	110	15	8	0.77	57	6	60	3
Chr1-79647218	1	(G)13	TTGGGACTCTTGGAATGAGG	CTTGATGCTACCATCCGACC	150	13	7	0.84	42	3	39	2
Chr1-79716545	1	(A)19	AAAGATTGGGATGGCAACG	TGCTATGCTTAATTAGTTGGTACG	117	15	7	0.82	44	4	47	3
Chr1-79725906	1	(T)14	CAAGACCTCACTTCATGCCA	CCAAAAACCCAAGCTGTTTC	140	13	6	0.79	43	4	40	3
Chr1-79806788	1	(A)23	TTTGTTCTTTTCAGTGGTTATTGC	CAAATTCTGCAACAGAGCTGA	115	15	10	0.88	47	3	41	2
Chr1-79807592	1	(G)48	TTTCTTTTGGTTTATTGTTTGGTG	CGTGCTTCCCTTCGGCTA	190	10	6	0.76	43	4	46	2
Chr1-79827944	1	(TTA)14	CTTGCAAGGCAAGAAATTGT	AATACTTGCCCACAATGAAGC	111	15	10	0.88	47	3	50	2
Chr1-79851541	1	(AAT)5(ATT)5	CAGTGCATTTTGCATGTTGA	CCAAGGTAAACATTATCCTCTCTC	178	11	8	0.81	87	4	105	1
Chr1-79883381	1	(A)12	TCTCACATTCCCCATAATCCA	GAGGGCGAATTAATGCTCAG	159	13	7	0.82	43	4	47	2
Chr1-79892477	1	(A)17	CGAGTTTCCTGACACATGGA	TCAACCCAATATTAAGCAATTCAA	159	11	8	0.86	49	2	43	2
Chr1-79980853	1	(T)11	CCCTCCAAACTAGGACCACA	ATGCCACCCATGAGAAAAAT	76	13	4	0.73	43	4	40	4
Chr1-79985321	1	(GA)8	GGTTTTCTTCCTTTTCTCTTTCA	GATCAATTGTTTATGGGCCG	187	14	4	0.69	42	6	46	4
Chr1-80059501	1	(T)12(CT)6	AGGGTTCATGAAAATGCGAG	GGAGGAGAAGTTAGCAGGCA	163	15	8	0.81	42	5	53	3
Chr1-80076234	1	(T)13	TGAAGGAATGATCGAAATGAAA	TCATAAGGAACTGTAAAAACATGC	171	11	5	0.76	39	3	43	3
Chr1-80085095	1	(CT)9caaattgat(TC)18	TGTCATGAGATGCCCTTTTG	TCCTCCTTCTTCCCCTGAAT	212	10	7	0.82	47	3	51	2
Chr1-80197863	1	(A)12	ACTGGCGTCCGAATGTAGAG	TTGAGGAAGAGGGGGATTAAA	184	11	5	0.71	45	5	41	2
Chr1-80202395	1	(A)15	CTTTTCATTCAATACTCTCCATCA	TGGTTCATCTAATTCCACCG	122	10	5	0.76	41	3	47	3
Chr1-80207898	1	(T)13	GCTCGCAATCTCAAATCTCA	TTGGTTGGAGCTTACGCTATC	131	10	4	0.72	40	3	43	3
Chr1-80340718	1	(AT)7	GCCTTAAAAATCCTAAAGGCAC	CATCTTAATTGATGATCCCGTG	87	11	5	0.56	44	7	64	1
Chr1-80384330	1	(A)13	CATGTTGGGACCAAGAATTAAA	TGAAATGAACAGATGTGTAAGGTC	95	13	6	0.72	40	6	44	2
Chr1-80421453	1	(A)13	AAACTTGTTTTAAAGCGGTGATT	AAGTGCACGGACGACATAAT	109	12	6	0.69	40	6	43	2
Chr1-80446714	1	(G)34	TGCGACAACCTCTTGCTATG	GGTGGGCGTTGAAAAATAAA	183	11	7	0.83	47	3	50	2
Chr1-80516894	1	(T)13	TGCTGACATAAATGTCCCAAA	TGAAAATGCAAAATGCTTGG	127	15	7	0.8	41	4	38	4
Chr1-80516952	1	(CT)6	CCAAGCATTTTGCATTTTCA	AAATGAAGGGAATGAGTGTCA	115	15	3	0.6	42	8	46	4
Chr1-80528640	1	(T)14	TCTAGTTGAGGGATGGCACC	AATTTACTCTGCGGGCACTG	128	15	6	0.8	44	4	37	3
Chr1-80559091	1	(T)10	ACTGATTGGGCGTTTCACTC	AATTGATCCGATAGGGAGGG	180	15	4	0.6	40	8	43	5
Chr1-80561767	1	(T)12	GGAAGTTTTGCAGGAATCCA	TTTTTCACAAAGCCAAAGAAAA	115	13	6	0.78	42	4	57	3
Chr1-80603871	1	(A)12	TTTCATTTGTGTGGGTTCCA	CACAGCCAGCCTGGAAAG	79	15	8	0.84	39	4	44	3
Chr1-80658080	1	(A)19	CAATAACTTTGGGATATGATGATG	TGTGACCATGAAGAAAGAAGATG	114	15	9	0.83	46	5	49	2
Chr1-80698566	1	(T)12	GATCGGGTACTCGTTGCTTG	TCCTCGTTCTTCCACCAATC	123	15	5	0.7	37	7	40	3
Chr1-80765612	1	(T)10	GATCTTTTACTGTTGACTGGCTC	TTTCGAGGAAAATCATGAACC	81	10	3	0.62	40	5	45	3
Chr1-80785658	1	(AT)21	TCAACAAGAATTGGAAACATGC	AATTTTAGGGGACTCATCTCATT	114	10	7	0.82	50	3	62	2
Chr1-80787773	1	(T)13	CATCTGCATCTTAAAGCTTTCTTC	TCCTAATGTGCATCTTTTTGAA	205	14	6	0.63	40	8	43	2
Chr1-80809430	1	(A)20	CACCACTGGATACCGCTG	TTCTTCTGACATTTTATTTGCTCC	99	14	8	0.84	50	3	47	3
Chr1-80857935	1	(TAT)6	AAAAAGCGCACTCATGTGTTT	TGCCAACTTGTTCATGAATGT	131	13	10	0.89	60	2	66	2
Chr1-80865805	1	(T)14	CAAATGGGTCTTTTGGGGTA	CATTGAATTTCATTTCCATGTCA	103	15	6	0.77	58	5	44	4
Chr1-80879042	1	(AG)29	GGTCTCTGAGTTGGCTTGCT	TGTGTGCTCTTTTGTTGTGCT	127	15	12	0.88	48	4	44	1
Chr1-80926198	1	(A)11	AATGACATGCAATCACTCGC	GGTTTCGCTTTCACAAGTAAGAA	127	15	4	0.68	41	7	38	3
Chr1-80972668	1	(A)10	CATCCTTTAACGTGATCGATTG	GGGAGAGGAGCGGACTGT	91	13	6	0.8	43	3	40	3
Chr1-80982963	1	(AT)6	GGTTTAAATCTTCTTTGCATGAG	CGGAGCTTCAGTCTCCAACT	182	11	6	0.66	42	6	64	1
Chr1-80988781	1	(A)17	GCTTTGGCCCCTGGTTTAC	TTGAGCAGAGTTGAGCCCAT	85	15	7	0.75	40	6	44	4
Chr1-81026618	1	(T)13	GCGAGATTCTCTCATTTCCG	TGGTACAACACGGACACAACA	156	14	7	0.74	49	6	43	3
Chr1-81027174	1	(AG)17(TG)8	TCACCCCTATAATTGAACAAACG	TGAAAGAGCCATTAAAACTACAAA	214	14	7	0.83	80	3	66	3
Chr1-81030469	1	(GA)17	AAGAAACCCAGAAGATGCCC	GCGGAGCCATTTCTATTTTG	117	15	10	0.88	70	3	64	2
Chr1-81089209	1	(A)11	TTCTCCAATTCAGACCATACCA	TGGTTTCTAAATGTCAATGTTGC	101	11	4	0.55	41	7	37	2
Chr1-81096155	1	(T)10	TGTTCTTTTGATTTTGTTTGGG	AAAACACCTATCACATTCCTTCTT	93	12	9	0.88	44	2	40	2
Chr1-81108797	1	(T)15	CCAAATTCCTATGCTCCCTTT	TCTTTTGCTTTCACCCCCTA	105	14	7	0.8	45	4	40	4
Chr1-81190948	1	(TGT)6	AGGATTCATGTAGCCCACCC	CCATGATACATGCGCCACTA	85	13	3	0.62	51	6	48	5
Chr1-81207898	1	(T)13	TTCTCTCTCGTGACCTTCTAGTTT	TTTCCACTCGAAGAACTGTTGA	109	15	4	0.69	44	6	41	4
Chr1-81295310	1	(AAT)6	GCAAACTAAATATCCCACGCA	CCAAATGCTATTTGCTTGTAAGG	153	15	5	0.74	48	5	52	5
Chr1-81297227	1	(A)10	AAATGATATCAAATGCTTGACTTG	ACTTTGGACATTGGCGTAGC	130	15	5	0.73	39	6	42	4
Chr1-81299342	1	(TC)9	CACAATGAATGCAGAAATCACA	CCCATTAATGCTGTTGGCAT	111	14	4	0.66	46	6	50	5
Chr1-81311188	1	(AG)8	TATAGAGGCGGAAGAAGGGC	CGATCAGCCACATTCCATATT	103	15	6	0.77	50	5	46	4
Chr1-81328143	1	(C)26	CCACACCCTCTCTCTCCAAT	CAGCGATTATAGGATGCTTGG	116	10	6	0.76	43	4	38	2
Chr1-81348346	1	(T)11	GTGGGAGGACGCAATAAAAT	CGAAGAATAAGGGGAGTGATAGAA	150	13	4	0.67	37	6	41	3
Chr1-81439434	1	(T)14	TTGCCTACTTCTTGGCTCTTC	GCATCAAGTTTGCTTGCGA	208	13	8	0.84	49	3	44	3
Chr1-81565633	1	(A)14	TCAAAACGCCTTTCTCATCA	TCCTCTTGCTCTAACTCTCTTTCA	97	13	6	0.77	44	5	40	2
Chr1-81614034	1	(TA)7	GAAAAGCCAACAGCATCCTT	GAGATCGGAAAGTCCTCTTTTG	108	14	6	0.63	44	8	52	2
Chr1-81646088	1	(A)14	GACAACCAAACAGCCCCTAA	GCGCAGTTCGAATTAGGAAA	153	11	5	0.71	44	5	47	2
Chr1-81654483	1	(TA)6	TTTGTGAGAACACTGCATATGAT	CCACCATAATTCAAACAGCAGA	148	11	3	0.6	40	6	44	3
Chr1-81661410	1	(TA)7tg(TA)8	TCATCATTTTGGTGGAGTGC	CGTCTTTGGATTCTATCGGTG	146	12	4	0.74	62	4	58	3
Chr1-81672860	1	(A)11	GCAGAAAGCACATTGAGAAAAC	AGCAGCTCCAGTTCTATGTGC	191	10	7	0.84	41	2	46	2
Chr1-81673252	1	(A)14	GCCATCCTCGAATAAGTTGC	TTTGTAGCTCATGTGAAATTTGTG	95	13	3	0.56	41	7	44	5
Chr1-81704724	1	(T)15	CCAACCACCATATCTCAAATCT	TGAAATGGTACACAATTGATTTTT	102	14	5	0.76	45	5	42	3
Chr1-81718006	1	(AG)23	GTTCGGTGTCCGGATGTAAT	TCTCTTCCATATCTCTCCTCCA	187	11	9	0.88	76	2	66	2
Chr1-81742406	1	(C)13	GTTCTACCGGCACCATTGAT	TGTTGAATAATTAACTTGCCCG	167	11	7	0.81	40	3	43	3
Chr1-81925231	1	(T)13	CACTGGCGACACGTGTAATAG	GCAGGTGTAGATTAGAAGCCTGA	85	14	5	0.68	40	7	44	2
Chr1-81925422	1	(T)10	CCTAATTGAATTGAACATAATGCC	AACAGCCCTATGTATCACCATT	107	12	7	0.82	42	3	38	3
Chr1-81961320	1	(A)15	AGATTCCCCTCCCATCTCAC	GCCAAGTGTCAGGTTAGGGA	99	12	7	0.85	59	2	52	2
Chr1-81964005	1	(A)11	TGACAACATCAACCTGGCAT	TGTTCCTTCCCTGTTTTTGC	137	13	7	0.83	49	3	42	3
Chr1-81973149	1	(TC)6ct(TC)9ct(TC)7	TAGGAGGCGGAATGAAGATG	ACCCCATCTGGTTCCTTCAT	169	12	5	0.76	56	4	46	3
Chr1-82035793	1	(AAT)13	TCTTCAACTCTTTTGCTCTCCTTT	GCAAGAAGGGGCAAGAATTA	231	15	9	0.79	61	6	58	2
Chr1-82086824	1	(TA)8	TTGTGCATCACCCATAAGC	AGCTCAACTTCATTCCCCCT	113	11	6	0.78	46	4	59	2
Chr1-82107225	1	(A)18	CGAAGTGAGCTTCAAAAGGTT	GCTTGGAAATAATTACATGGCTT	166	13	10	0.88	41	3	56	2
Chr1-82131441	1	(A)15	TTGCTTAACTTGAACAATTTGTGA	GGTACATGTGTCGAAATCGC	88	12	4	0.72	42	4	47	4
Chr1-82166291	1	(T)10	AAAATGCCCATAAAAAGTCCAA	CCTTAAGGCATGCTCTTCATCT	150	14	3	0.54	35	8	41	5
Chr1-82212844	1	(A)12	CAGGCCATGAGGATATTGTAAG	GAGCAAAAACGTTGGGATTG	103	14	8	0.81	46	5	42	2
Chr1-82315329	1	(TC)8	AACTTAAGTGGACCCCACCC	GGTAGTATTAGACCGGCCCC	102	13	5	0.5	46	9	52	1
Chr1-82325644	1	(TC)27	TGAATTTGAACTGAAGTGGGC	CCCTTCTAAGGGCGTTCAT	133	10	8	0.86	74	2	60	2
Chr1-82353289	1	(AAT)9	CCGCCACTGCTCGTATCTA	TGCTAAGCTTTACAATGACATGC	101	14	6	0.73	51	6	54	3
Chr1-82398391	1	(T)18	GCAATATTTTGTTGTGCTTGG	TAAGAAGCTCAAGTCAGCCG	114	15	6	0.81	43	4	47	3
Chr1-82465287	1	(A)10	TTTGCATGGCTAATTCCTGA	TCTTCGATCATTTGACCTTTG	94	14	7	0.64	40	8	45	1
Chr1-82546868	1	(T)12	TTGCATGAGGAATAAAATGAGG	ACTCACATTGCTCGTTTTTCA	77	10	7	0.82	42	3	47	2
Chr1-82577342	1	(A)20	AAATGTGAAGCCACAGAGGTG	TTCAAGCTTTTCACAACCAATG	157	14	6	0.76	50	5	38	4
Chr1-82580877	1	(AAC)6	CGACATAACTCGCTGAAGAGAA	TGCTTTTGCTTCCTTCTTCC	95	15	2	0.5	45	8	48	7
Chr1-82584645	1	(GTT)10	CGAACACAACGACGAAAAAG	GGGGATGTCATGATTCTCCTT	165	11	4	0.61	66	6	60	3
Chr1-82589067	1	(A)11	TTAGCAATGTTCGGTGCTTG	TGCAACATGTTTGCTTCATTG	188	15	6	0.6	49	9	46	2
Chr1-82621678	1	(A)14	TGTGAAGTAAAATCACGCGG	TGAATTTTTCCAATGTTAAATCC	82	15	5	0.7	50	7	41	3
Chr1-82627193	1	(A)12	GGAGGGAAGCTACACTTGGG	CGACAATCGCGACTATGTGA	178	14	4	0.6	39	8	42	3
Chr1-82628232	1	(A)14	TCAAAATGTCGTGACTTCCG	ATCGGTTCCATCGTTGTTGT	91	11	5	0.74	38	4	42	3
Chr1-82662141	1	(A)11	GTGCACTGGGTCTCTTCACC	TTTGGCTTGTAGTGGATTTTG	119	13	6	0.72	41	6	45	2
Chr1-82719751	1	(ATT)8	CAACACATGATGATTTTGGATATT	AGAGAAAATAACCTTTGATATCGC	108	13	7	0.78	54	5	60	2
Chr1-82747007	1	(T)12	CGGATCCTAAATAGTGTCCAAA	TCTTGCATTTGTCCAAGTTGA	119	14	4	0.66	36	6	42	5
Chr1-82761715	1	(AGAT)5(AG)7	ACTGGTCGACGTTTCGAGAT	TCACCGTTTGAATCTCCTCC	107	12	5	0.53	62	8	82	1
Chr1-82879131	1	(AT)19	ACAAAAAGGTTTACCGTAACAAA	TTCATTCAAAAGTGGATGTAATGG	131	10	7	0.82	48	3	54	2
Chr1-82887243	1	(AAT)8	ATAAAGGCGTGCATAGGTGG	GCAAGCCAAAACAGAGAAGTG	210	11	3	0.51	54	7	51	3
Chr1-82901118	1	(T)17	TTCGATGTGCGAAATGCG	AAAAATTAAGTGCTGTTGACCTG	101	12	6	0.82	46	3	43	2
Chr1-82907675	1	(AT)33	TCTAGCACTGAAAATGCTTCAA	AAATGGATGTGAATGTTGTCTCA	142	10	7	0.82	52	3	56	2
Chr1-82922610	1	(AAT)11	AAATGCGAAAACTGCAGGAG	CCACGAAGTGCAAGTCAATG	115	13	7	0.8	45	4	63	3
Chr1-82927203	1	(AAT)5	CACCATCGACTAGGGGTGTAA	TCCCTCTATCACACACACATGA	132	12	3	0.57	45	7	48	3
Chr1-83029200	1	(G)10	CATGGTATCAGTGGCGTGAC	TCAAGGCAAAGAATTGCTCA	123	11	4	0.68	40	5	43	3
Chr1-83043381	1	(ATA)6	GGGTTAAGAAGTCCACTTCAGTTT	TTACCCACCCTTGCATCATT	158	11	4	0.61	48	6	42	3
Chr1-83072211	1	(T)13	TGATGAAGGTTTGTTGGAATG	CAATGCAACCATACAAAATGAAA	103	14	7	0.77	37	5	41	4
Chr1-83081765	1	(T)14	AAGCACATGACAATCAAACCA	AAAGCCATCCCAAAAGAAGC	149	12	8	0.86	39	2	44	2
Chr1-83087391	1	(AT)15	GAACGCATGCACTTATTGGTT	CTCCACCCGAAAAACATGC	110	13	6	0.66	47	7	53	2
Chr1-83106649	1	(C)17	CATGTGCAAATGGAGGTCAC	GACACTCACCTCGAAATGGC	86	14	8	0.71	32	7	38	1
Chr1-83177347	1	(T)13ctcaaccagcca(T)13	GAGCATTTTTCATGATCATCTCT	TGAAGGGTTGTTGGGATAGTTC	169	13	6	0.8	64	3	68	3
Chr1-83183314	1	(T)13	TCGTCGTCGATGATATTTGAA	CCATTAGCGGTGATCAAGGT	105	11	4	0.71	44	4	47	3
Chr1-83286815	1	(A)15	ATTTATTTTGGTTTCCCGTACTT	TAGGAAAATTGTTGCGTTGG	80	10	4	0.74	44	3	47	3
Chr1-83319297	1	(T)10	TCACTGGTTTTGCTCTTTGG	CCTAAGGGTCGAGCTGTTTT	138	15	5	0.76	44	4	40	4
Chr1-83348588	1	(T)11	AGGAATTGCCAAATGTGTCC	AGCCAACAACTCTGATGCACT	116	12	4	0.72	40	4	43	4
Chr1-83373087	1	(T)18	AAAGTGGGGATTGCAAAATG	TCGACCGGAAAGATTAGTGG	91	12	7	0.83	48	3	51	2
Chr1-83376357	1	(T)12	TCAAGTTATTTAATCCCCCATTG	TTCTAAATTTGTTGCTCATGCAC	154	14	6	0.78	43	5	47	3
Chr1-83434354	1	(A)16	TCGTTGTGCTGGTCATAAATGT	TTTGTATTTGTTGTAGGATGAGCA	170	15	9	0.86	45	3	39	3
Chr1-83547918	1	(T)11	TTTCTTCAACCGTCCTCCTC	TCAAAGGAGTCAATATGAGCCA	158	10	7	0.84	51	2	41	2
Chr1-83549352	1	(A)17	TCCTATTTAAAGAAAGAGGGGAA	AGGCACCTTTTCATTCAAGG	170	12	8	0.86	49	2	45	2
Chr1-83616315	1	(A)14	AAAGTTCAGTGTGGCCTCGT	TTAAGGGCCCAGCCTTAGAT	114	14	6	0.79	43	5	39	2
Chr1-83667400	1	(A)10	AAGCCCAAAAATTTTCCCC	CCTATGTGGGAAATCTTCATTTT	80	10	4	0.58	43	6	40	2
Chr1-83673990	1	(ATA)9	AGCAATTTTGCGTGGTTCTT	GAGTACCTTCACACTCAAAAGCA	107	13	9	0.88	51	2	75	2
Chr1-83704497	1	(A)11	AAATTGATTATCATTATTCCCCAC	TGGCTGACTTGATTGAAAGG	162	15	4	0.65	38	7	41	5
Chr1-83711241	1	(A)13	AGGATCAAAATGCAAGTGCC	TTTGCAAGCATGAAGTCTCTC	82	13	4	0.57	42	8	45	2
Chr1-83713572	1	(A)13	CCACTGCGTGTAGCTCAGTT	TTTGCATTTTGCGTTTGCTA	152	10	4	0.66	43	5	40	2
Chr1-83753608	1	(A)30	TGGAGGTGTACGAATTGACTG	CTGGATCACTGCACTCCAAA	122	12	6	0.78	46	4	50	3
Chr1-83770586	1	(A)11	CAGCGTTGATCCAACCTCTC	TTCTCCCGTTTTGTTATCCG	95	15	5	0.76	41	5	44	4
Chr1-83830379	1	(A)20	TGTTCCAAAACAGAAATGTCCTT	TGGGATTCGGATTTAGGGAT	205	15	11	0.89	42	3	50	2
Chr1-83836499	1	(T)10	GCCTAAAGCATTCCAACCAA	CAGCTCAATGTAACTCCAATTCTG	177	13	7	0.8	42	4	48	3
Chr1-83926409	1	(A)15gag(A)12	TCCTTTAGCACACCACAGAAAA	ACTTCAAAGCCACGCAAGGT	113	10	7	0.84	45	2	60	2
Chr1-83940325	1	(AT)43	GTCAAAAGATGTGTGATAAAATGG	CAGCATGCACAAATTCAACC	148	10	7	0.84	55	2	51	2
Chr1-84078763	1	(A)15	GAAGCATTATTTGTCACACTCCA	ACTTGTTGGGGTATGTGCTC	210	14	7	0.74	45	6	42	3
Chr1-84090661	1	(G)10	AATCGGATTCCCCTACAGGT	TGTCGTGAATTACAGCAGCA	91	12	8	0.85	41	3	44	2
Chr1-84147049	1	(C)12	CCCCATCTATTTCACCATCG	TGAATTATGGAGGTCAACCTTAGA	200	13	8	0.84	42	3	46	3
Chr1-84208979	1	(A)15	TCACCCATATCAAATTTGTGC	AGCACCGGCTGAGAAGTACA	107	12	8	0.85	45	3	50	2
Chr1-84216335	1	(A)19	ATGAGGAAACAGATGCACCC	TGATTGTGCTTGTTGTGGAA	107	14	6	0.83	45	3	49	3
Chr1-84216520	1	(T)10	TGCTGGTAACGTTTTGTCCT	CCTTGCATCATATTTGGCAC	106	15	5	0.74	39	5	42	4
Chr1-84219986	1	(T)12	GCGGAGTTCGGACAGTAAAG	GCGGAGTCCAGATGGTAAAA	157	14	5	0.74	19	4	42	4
Chr1-84221925	1	(T)14	ACGAGCAGATGCTTCCAGAG	TCAGCACATTTCACAAAATAAAA	109	10	5	0.76	42	3	45	3
Chr1-84234141	1	(ACA)6	AAAGCCCAGTTTGATTGTTG	AAGGATTCATGTAGCCGACC	91	12	3	0.57	51	6	48	5
Chr1-84234782	1	(T)12	CCACTCCTTCCCTTCAACAA	GGCCGATCAGTTTGCTTTT	187	14	6	0.78	45	5	42	3
Chr1-84250896	1	(GA)9	GCGCAAAACATCAATTTGTAGA	CGATTCATTGACAACGTGCT	108	13	9	0.8	50	5	94	1
Chr1-84350543	1	(CCCTTC)6	TTTTGCTTTTCTTTTTAACCTTCC	TGTGTTTGAATAAAGCCTGATTTG	131	15	5	0.6	54	9	48	2
Chr1-84353169	1	(GA)42	GGCGTGCTTGCTAACTTTGT	TTTTCATCCTTGCGACAACA	167	10	6	0.76	56	4	66	2
Chr1-84473555	1	(A)11	TGAACTCTACGCCCTCTACAA	GTGGCCATAAAGTTGGCAGT	157	13	6	0.79	44	4	41	3
Chr1-84494755	1	(T)10	TTGGAGGTAAGGCTCACGTT	GCAAGATTTGCTTACCCCTC	105	15	5	0.65	39	8	43	3
Chr1-84502778	1	(CTT)6	CGGAGGGCAATTGTGTACTT	TGCACTCACCAACACATTGA	163	13	3	0.62	51	6	48	5
Chr1-84555583	1	(T)21	TTCGTGTCTTTTGTCCCTTTG	GGCTCCACATGATGACCTGT	214	11	5	0.69	51	5	55	3
Chr1-84604835	1	(A)15	CGATTTTAATTTGTTCGTTCAAT	CTGGTGAGATGCAGCGTTTA	186	12	5	0.72	45	5	39	3
Chr1-84671795	1	(A)22	ATGTTTGGCATAACCGAAGG	TTAGATTGCCAGTCGCATTG	137	12	7	0.82	47	3	44	3
Chr1-84758158	1	(TAT)12	ATCATGGCTGGTCAGTCAAA	CGTAAGGCAGCATGTGAAGA	204	15	10	0.88	46	3	60	2
Chr1-84758978	1	(T)13	AGAATAATTTACAATGCCCTTTTC	AGTTGCGGAGCACCATTAGT	109	12	7	0.82	46	3	43	3
Chr1-84759559	1	(AG)23	ACGAAGCAGAGGACCAAGTT	CACAAGCCACCACTCACG	132	11	9	0.88	60	2	68	2
Chr1-84759743	1	(GA)21	GCTTCTTTGTCCGCTCCATA	TTGTGTTCAAGTGCCTCGTC	114	14	8	0.71	50	7	82	1
Chr1-84787889	1	(T)17c(T)13	GAAGCTCAAATGTGTGGACAA	TGGTCTTTTCTTCTGTTCTGTTTG	165	10	7	0.82	41	3	55	2
Chr1-84813875	1	(CT)21	AAAATGGACTGAAACCACCC	TTGGTTAAACAAATTCTCCCC	118	12	6	0.81	62	3	66	3
Chr1-84998472	1	(T)13	TTTAGAAATCATTCTTCATCACCA	TTGGACTTGATTGAACCAAAGA	102	10	7	0.84	40	2	44	2
Chr1-85721478	1	(A)15	CACGAGTGGTCTTCGTTCTG	TTTTGAAGGAGGCTGCAGAG	144	10	4	0.58	43	6	48	2
Chr1-85811395	1	(T)11	TGTCCGAGACCAAATTCAAA	ATCCCCGATTCCGATATCAT	147	15	6	0.72	40	7	43	2
Chr1-85881043	1	(T)17	TTTTCTTGCAAACTCCACGA	AAGGCAAGACAGTTATTACGTGAG	130	13	9	0.88	51	2	41	2
Chr1-85910546	1	(AG)12(G)19*	AGCCGCCTCCTTAGAAATTG	AAACCAAATTCAAAATAACCTCCA	122	10	8	0.86	68	2	65	2
Chr1-85932064	1	(TTA)10	GCGATAGAAAGAGTATGGCTTG	TTACTCATCAATCGCATCGAA	103	14	6	0.78	63	5	72	3
Chr1-85952284	1	(T)17	CCATTTGAAGAATAGTGGATGAAA	TGAGCATATTGCTTTGGCAT	127	11	7	0.83	43	3	46	2
Chr1-85955317	1	(TA)17	GAAATGGAACCCTCTCTCCA	CACGCCAGCCGATTATCTAT	143	11	7	0.79	40	4	50	2
Chr1-85976102	1	(T)10	CGGATTGAATACATTTCGGC	TCCTGCAATATCACCAGCAA	141	14	8	0.85	46	3	42	3
Chr1-85979685	1	(TC)11	CCGGTTTGGCTCATTTACAC	TTCCTCCTCATTCAAACAAGGT	143	15	9	0.84	52	4	58	3
Chr1-86019407	1	(T)11	GATGTTTTGCTGGGTTGGAT	TTTCGGGTTTCCATTGAGAG	173	15	6	0.81	46	4	41	3
Chr1-86058503	1	(A)11	GTTTGGGGGACTGCTCACTA	GCCATTTTTCAGTGGATTGC	169	11	3	0.56	41	6	44	4
Chr1-86078673	1	(CT)32	ATTAAATACAGCGCGATGGG	AAAGGAGAACAGCCATGGAA	139	11	8	0.86	66	2	74	2
Chr1-86142981	1	(G)24	CCCCTTTGATTGACTTTCCA	TTGGCTTTCCAGACTTACCG	136	11	5	0.64	40	6	43	2
Chr1-86152175	1	(T)17	ATGGTTCCTTGTCGGTGTTC	AAAATCAGATGCAAACCATTGA	84	15	9	0.79	42	6	49	2
Chr1-86194882	1	(TAT)5	CATCTTCTAGCGCCACCTTC	TGTTCAGATTTCTATGTTTTTGCT	169	14	3	0.57	45	8	42	4
Chr1-86224201	1	(A)15	TGGAAATGAAAACCCAGCAT	TCATGAGTTCTTTTGGCATCC	87	13	7	0.84	50	3	45	2
Chr1-86358310	1	(A)15	AACATGCAAATGCTCACAAAA	TTGTAGCCCAACTTCTTTTTCA	200	15	9	0.79	45	6	50	2
Chr1-86380021	1	(C)11	AACCAAGCAGAGTTGTGACAG	CCCCATATCATACATTAACGAGG	130	14	5	0.62	36	8	40	2
Chr1-86420919	1	(A)14	TGTCGAGTTTGTCAAAGCGT	TTGATTTTGTCGGGATCCAT	187	14	8	0.83	39	4	42	3
Chr1-86464689	1	(TC)19	TTGGGCTCTCTGTCCCTCTA	GATCTAGAGCTGCACCTGCC	151	14	10	0.87	73	3	67	3
Chr1-86580965	1	(A)13	GGATTGCAACTCGTATAAAGAGAA	TGATGATGCAGAAAGGCAAC	91	12	8	0.85	46	3	42	2
Chr1-86649100	1	(T)15	CCATGTGGGGCTTTGAGTAT	TGGAGCTCAATTTTTGTCCC	106	14	8	0.8	39	5	46	3
Chr1-86673041	1	(A)13	AAGTGCTCCCCTTCGAAACT	CCAGTTCCTGATGAACAAGGT	102	13	3	0.54	46	8	49	3
Chr1-86706413	1	(TTA)19	GCATCATCCTCGTTATTATCATTT	TATTATGCCGACGTGCAGAG	151	13	9	0.84	60	4	57	2
Chr1-86721066	1	(T)10	TTGGTCAAATCAATGCGGTA	TCAAAAGATTGCTTGTACATTTGA	174	15	4	0.65	41	7	38	5
Chr1-86730939	1	(T)11	CCTTCCCTACTTCTCCACCC	CGTATTAAGCCACCGTTTGAA	169	14	6	0.77	38	5	41	3
Chr1-86736452	1	(TGT)7	AAGGATTCATGTAGCCGACC	TGCAATCTAACATGCCTAACTACA	100	15	4	0.68	45	6	51	5
Chr1-86760870	1	(A)13	TCACAAAAGCCAGTGGAACA	GAGATAGAGCTTTTGAAAGGTAGG	130	13	4	0.57	43	8	40	2
Chr1-86766579	1	(T)11	GCTTTAATATGCATGGGGGA	TTATGTGCGTATGCAAAAATATG	95	15	8	0.84	14	4	47	3
Chr1-86791495	1	(T)10	TTGCATACATTGAGCTTCAAGA	GGAGCTTAGGCCAACAATCA	142	15	5	0.52	40	10	43	2
Chr1-86800776	1	(CT)32	CATTCCTTGCATATAGTTGTGAAG	CATGAAGTCATGTGTTTCTTTTTG	156	10	6	0.8	60	3	52	2
Chr1-86829071	1	(T)16	TAATACAATCGGCAAGGGGA	CCGCTTTAAGAAGCAGGAAG	137	15	5	0.72	38	6	43	4
Chr1-86830610	1	(T)10	TCGTGCCCGATCAAGATAAT	CGAAAATTCACGGGTGAGAA	203	15	5	0.65	41	8	38	3
Chr1-86914713	1	(TGT)6	CCACGTAGTGGGATAAAGGC	CCCTTCACCAAGGGACTTTC	123	15	5	0.52	48	10	51	2
Chr1-86944508	1	(G)13	GGAGCAATTGATTGAGGAGAA	TTAAATCACCAATCCAACTCCT	109	10	4	0.72	37	3	41	3
Chr1-86967606	1	(A)11	ATCAGTGCACCCTCTCAAGG	AACAGCAAAGCCTCACCATT	134	14	5	0.62	41	8	45	2
Chr1-86987742	1	(ATT)9	AACAACGTGGTCCTTTCCTG	TTCAAAATTCATAAGAGGGGAG	219	13	4	0.63	48	6	54	5
Chr1-87013935	1	(A)14	GCGAATTCCAAATCATCAGAA	TGCCTCACATAGAACGCAAC	171	15	6	0.76	61	6	45	2
Chr1-87056221	1	(T)19	CAACATCAGAGGTGAACATGC	GTTGAAATCTTTCCAGCCCA	179	13	7	0.67	50	7	54	1
Chr1-87085342	1	(T)11	TTGGTTCCAACAGTCCCATT	TTAAGCGTGCAAATCTCCTT	142	15	5	0.69	41	7	44	3
Chr1-87113108	1	(AAC)5	TGGTGGTTATAATTGTGTTTTCCA	ATTAATGTAGCCGACCGCAC	138	12	3	0.54	48	7	45	4
Chr1-87114364	1	(AT)6	AAGGATGGCCACTCTTAGCA	TGATTCATATAGTCGACCTCACG	104	12	6	0.69	42	6	60	2
Chr1-87149700	1	(TA)7	GAATGTGGCTGCGCTTAAAT	TCAGCCTTCATTTACTTCAAACA	202	11	9	0.88	48	2	52	2
Chr1-87169735	1	(AT)29	GCTTATTGATGGTGCTGTCG	TCCCCATCTACAATGGGAAT	213	13	9	0.85	58	3	54	3
Chr1-87194297	1	(T)10	CGGCTGAAGAGCTAGGATGA	TGTTGGTTGATAGCTAGGCAG	87	15	4	0.52	38	10	41	2
Chr1-87258338	1	(T)11	GCTATGGCTGAAATATTGCATTT	ATCCTGCTGACGAGGCAA	104	15	5	0.76	39	4	42	4
Chr1-87266642	1	(A)18	TAAAATCGCCCCTAACAACC	AATTTATTTTTGAAACTCTTGGCA	211	12	9	0.88	74	2	48	2
Chr1-87287913	1	(A)11g(A)17	TTGATTTGGTAGAGAAAGCCAG	CAAGGAGTTTTTCAATGAGGC	116	13	7	0.84	41	3	54	2
Chr1-87328818	1	(A)16	CAGCAAATTTGACGTCGC	TTTCTCGGAAATTACGACGG	93	13	10	0.89	44	2	49	2
Chr1-87337809	1	(TTA)9	ATCGTCGGCTCACAATTTTC	AATTGACACCCCTGATTCCA	212	14	11	0.89	51	3	68	2
Chr1-87349797	1	(T)11	TCAGAAGCTTTGATTACTTGTTCA	AAACTTTCCCAAATGAAAGCC	127	10	6	0.78	40	3	45	3
Chr1-87383994	1	(TC)8	TGTAAAGACTTACGTGCGGC	GCATGAAGCTAAACATGCATTC	134	14	4	0.7	48	5	44	4
Chr1-87402119	1	(TC)17	AACGAAACAAAAATGGACGC	TGCCAACTGCAAATTACCAT	157	10	7	0.82	64	3	78	2
Chr1-87433479	1	(AAG)6agcttaattaaaag(A)11	GCCCCTTCCTCCCTTATTTT	ACCAATCCATCCCTCTCCTT	140	14	6	0.81	79	4	75	3
Chr1-87469764	1	(A)13	TGTCTTAAGCTACATTGCTTCTTG	TTTTCGCCGCTTGTCATAAT	150	13	8	0.82	46	4	43	3
Chr1-87475560	1	(TA)10	TGACACCATCATCTAATCCCC	AATAAAATGTTCGTTTGATCTTGA	123	12	4	0.58	50	7	54	3
Chr1-87610184	1	(A)10c(T)12	GGCTAAGTCCACTCCTCATGT	TTGGCGTTAGGAAGTCGTTT	120	14	10	0.89	55	2	58	2
Chr1-87662902	1	(A)15	CTCCCAAGTGCTCTCCTTTG	GCACCAGCCACCTTCTAGTC	127	14	5	0.74	45	5	38	4
Chr1-87671308	1	(TTA)13	AAGCCAAAGTCTTATTGTGCAAG	ACTGTAAAGTGGCGAGCGAT	175	14	10	0.86	63	4	69	2
Chr1-87703473	1	(T)15	TCAAATAAGCTTGGAGTTATGCAC	TGGATTTATTAGTCCCTTTTCTCA	116	15	7	0.8	52	4	46	4
Chr1-87744846	1	(AAC)5	TCAAAGCATGTCATAAAGTCCTC	AGCTGACACCATTTAGTGGGA	104	15	3	0.5	45	10	48	3
Chr1-87778815	1	(C)13	CCCCACCTCCTTTAATTCCT	AATTTTGGAGGGAAGGCTGT	162	10	5	0.74	43	4	40	2
Chr1-87790893	1	(C)17	CCTCCTCTCCCTAACTCCCT	GCATAATTAATGGGGATTCCA	81	13	8	0.85	39	3	35	2
Chr1-87822224	1	(TA)11	CACAAGGTAAATTGTGAGCATCT	GGTAGGGCTGGTTGAATGAA	130	10	4	0.74	50	3	46	3
Chr1-87875091	1	(A)11	CATCTAACCATTGCCGGTTT	TTCACACATGGGTAAATTTTCAA	134	12	3	0.5	61	8	41	2
Chr1-87927040	1	(T)18	AAATTTTGGATTCATTTTGAGCA	CGGGGGTTATTGCTACTTCA	123	12	6	0.79	53	4	48	2
Chr1-87934284	1	(A)10	AAACAAGCCCATCTAATTTGAATC	TGGATTGTAATTGGTGTAGATCAT	95	14	8	0.86	40	3	52	2
Chr1-87935731	1	(A)10	GGGAACCTCGATAGAGAAGCA	TGAGTGAACCCAAACTTACCAA	168	15	6	0.76	42	6	45	3
Chr1-87943178	1	(T)11	TGACATCCTTTGATCCATGC	TGCCATAATTATCCTATACACCCA	123	14	5	0.55	41	9	45	2
Chr1-87986556	1	(TGT)6	AAAAGGATTCACGTAGCCGA	TGAGGATAAAGTGATATCATGGTG	136	15	3	0.52	48	9	51	5
Chr1-87987852	1	(A)12	AGCTGCCTCTTGTTCCTCCT	TTGCCTTGAGAGTGATCCAA	99	13	7	0.73	42	6	49	2
Chr1-88000735	1	(T)19	TGCCAATAAAGAGGGAGTTGA	TCTTCACCGGTCCTCATCTT	145	12	8	0.82	46	4	42	2
Chr1-88023830	1	(AT)9	AATTTGTGACTCGAGTGATGG	AGCGCTGGAAAAATTGTTGT	88	13	4	0.56	42	8	48	3
Chr1-88037309	1	(TA)24	GAGCAATCGCACGATCATAA	TTGGACCACAATGTATCAGCA	117	12	7	0.82	50	3	56	3
Chr1-88037737	1	(TTA)7	TTCATGATGTTAGAAGGCTATTGA	TGAGAAATAGAGCCAAATAAACCT	116	13	4	0.71	54	4	51	4
Chr1-88083115	1	(A)10tt(TAA)7	CTCCAATCTTTCACATTCGG	TGTTACTCCTCCTCATCGTCA	104	10	5	0.78	44	3	63	2
Chr1-88105081	1	(A)18	TCAAAGGTGAGTGGCTCTGA	TGATCTCTCACTACTTTTCCTTGG	89	14	7	0.83	41	3	46	3
Chr1-88201868	1	(T)21	CTTCAAACGAACCCCCAATA	TATGCCTGAGCCTGGAGTTT	193	13	6	0.76	46	5	43	3
Chr1-88202424	1	(A)12	TGCATTCACCACTTCACACA	CAAAGAGAGTGCTGATTGCG	92	14	7	0.83	39	3	45	3
Chr1-88206416	1	(AT)22	TCACAAGACACCACACCATTG	TTTGTGAGTGTTGGATCTTCTTG	159	10	8	0.86	54	2	50	2
Chr1-88246904	1	(A)15	AGCCGTTCATGGAATTATCG	GCACAAAGGGGAGATCGTAG	118	15	6	0.67	40	8	43	2
Chr1-88253772	1	(A)12	GCTGAAGTTCGAAAATGAGGA	TGCCAGACAGTTTATACTTTGCAT	101	14	7	0.8	43	4	40	4
Chr1-88253850	1	(A)19	GAATTGGATCCCAAAACCCT	CGCTTAAAAGCGAAAATTCC	124	10	7	0.84	37	2	41	2
Chr1-88268088	1	(AT)54	AAGCAGTCGGAAAAATCCGT	TTGGCCGAAAAACATTTCA	178	10	9	0.88	58	2	138	1
Chr1-88310638	1	(T)13	TGAATGGAGTTCACCTAACTTGA	TTGGTATATTCCACCGCTGA	162	10	7	0.84	42	2	47	2
Chr1-88327013	1	(TTA)7	TGAATTGACATCTTGGTTTAAAGA	GAGGTTGCCGAAATTTTGAA	157	14	3	0.52	48	9	35	3
Chr1-88406299	1	(T)16	GCCACCAGACACCAAAGG	CCATATGGCTGGCCTTTTC	78	13	7	0.78	46	5	49	2
Chr1-88497869	1	(T)14	CCATTTGAGGGTGAGAAGGA	AAGACGAGTTGGAAGGAGCA	113	10	6	0.76	44	4	39	2
Chr1-88568346	1	(T)18	ACCGTGAATATTCCAGGACG	GGTTCATTTTCAAAGTGGGCT	134	11	6	0.79	47	3	42	3
Chr1-88572182	1	(T)15	CACACGTCAGGACCAGCTAA	TGCAGCTCATCTTACTCAGAAGT	210	13	7	0.8	41	4	44	3
Chr1-88641223	1	(A)10caattgac(ATT)7	GGGTAAATTGGTGTCGGTTG	TGTTGGGTTTTAACTACCTGTCTG	211	13	5	0.72	58	5	69	4
Chr1-88731024	1	(T)10	ATTTGGGAACATGCACGGTA	TTGGAACATCTCCTCTTTGGA	138	14	6	0.71	60	6	40	4
Chr1-88773493	1	(T)11	AACAAGTTTTCACGCCTGCT	AGCGACTTGTTTCTTCCATTG	122	14	4	0.61	38	8	41	2
Chr1-88790002	1	(A)18	CCCAGCAAGTTTTAAACCAAT	GAAGAAAAGGAAAATTTGGTTGG	97	14	6	0.81	48	4	42	3
Chr1-88811315	1	(A)12	GGACACTCATGTTGGATACGC	CGGGATAACCTAGAGGAATACG	104	12	5	0.61	40	7	74	2
Chr1-88847442	1	(GA)15	AGTGCATGAGGTTAGGTGCC	ATGGATCAAAGTTGCCCAAA	154	14	12	0.91	64	2	50	2
Chr1-88855665	1	(A)13	TGAAAAGGAAATGATCTCATAGCA	TGCAAAAATAATAAGAACTCAACG	134	14	8	0.86	51	3	40	2
Chr1-89455517	1	(A)17	CGCAAAGGACCAGTCCACTA	AATTCCCTGCGGCTCCTT	96	14	8	0.77	45	6	41	2
Chr1-89469090	1	(A)11	TGAGCCTTCACTTTGCATTAAA	AAGCTCTCTGATTCAGGCCA	92	15	5	0.7	40	7	44	3
Chr1-89513732	1	(AG)14	TTTAAATCTTAAAGCTACGGCCA	GGACCAAATAAAAGTTCCTTGA	101	11	8	0.84	58	3	54	2
Chr1-89523671	1	(T)11	TCGGAGTCCAAATGTCCAAT	GGCAACATTGAATGCAAATA	105	13	4	0.7	40	5	43	4
Chr1-89553468	1	(AT)40	GAACGATCTTCTTTGTTTGAGAA	CAACCTTAAAGCAGTTCATTTGC	239	10	9	0.88	44	2	66	1
Chr1-89564845	1	(T)16	TTCCCCCACTTTTCTGAATG	TATGCGACGTTGTGTGTGTG	95	14	8	0.84	50	3	46	3
Chr1-89657998	1	(TA)45	TGCAAACTGTCACTTCACTGC	AATGAGAAATAGAGGCGGGC	204	13	6	0.8	51	4	44	2
Chr1-89709653	1	(A)10	CGTGCTGATCATGTCAAAGC	CTTGAAATGATTGCTTTTTCG	81	15	4	0.68	55	7	41	4
Chr1-89747630	1	(T)11	TGGTCTGATTTGAAAACCCA	CCCTTTTAACATGGAAATAACCC	151	14	5	0.78	45	4	41	3
Chr1-89780954	1	(A)10	CCGATTTAATTGCTTTTCGC	TCTGACCATCCGTTTGATGA	116	14	5	0.68	40	7	43	2
Chr1-89852123	1	(A)11	GGGTCTTTTCAAGTTCCCTG	ATTCACGTCCAACAGCACAA	99	15	5	0.6	38	9	41	2
Chr1-89852491	1	(T)14	GAGATTTGGGCAAGTCGCTA	TGCAAGGAAATTTGAGAGTGAA	97	15	6	0.6	39	9	43	2
Chr1-90208282	1	(T)12	TGCATTGCAATTGTCCCTAA	CATTACAACCCAGTCACTCTGC	126	15	5	0.74	41	5	44	5
Chr1-90236909	1	(A)10	AAAGTCCTAAATTTGCTGAGGA	GGAGATAATAGCATGGTCACAGC	79	14	5	0.62	40	8	45	2
Chr1-90238040	1	(CT)24	CGATGGTGATTAGTCCAACAAG	TCCAAGTGAGAGAAGCAAACA	124	15	11	0.89	69	3	65	2
Chr1-90244292	1	(AAT)10(CAT)5	AGTTCATTCATATTCATTTCCCA	AACAACGACGACGATGATGA	129	12	6	0.81	75	3	72	3
Chr1-90278913	1	(CT)6ccatagccgcc(CT)12	TTCCAAAGAAGGCTCTCCAA	CAAATCCTTCAATTCCGGTG	129	11	7	0.83	77	3	81	2
Chr1-90301098	1	(CCTTCT)6	GTAGCTTCTCAACTAACATTGCC	TCATTGCTGCAAATTCCTCA	104	12	5	0.53	60	8	66	1
Chr1-90403155	1	(T)10	GCTGTGGAGAGTTTGATTCG	TGAAATTTTGGATTATGTTTTGAG	95	13	7	0.83	47	3	40	3
Chr1-90403328	1	(T)11	TTCTTATTCCTTCGATGCCG	GCTATCAGTCTGGCAGATTCTTG	109	15	3	0.55	38	9	41	4
Chr1-90404371	1	(AAT)5	ACCGCATTTATTGGTCGATT	ATGGTGGTGGTGGTGATTTT	127	15	4	0.51	48	10	45	3
Chr1-90412014	1	(T)10	TTCATTTTGCAGCCATCTTG	CAAAAATCAAGAAATTGGACACA	112	15	6	0.79	43	4	40	4
Chr1-90413882	1	(A)13	TGTTTCTTTAAAGGGTGGCAA	TGTATGCATTTTTCTCCTTTCTT	133	15	8	0.86	39	3	44	2
Chr1-90417945	1	(A)30	GCGTTGTATGTGTGAGTTTGC	TTGACCAGATAGATTGCTTGC	167	15	8	0.84	42	4	47	2
Chr1-90420636	1	(A)15	GTTTTGAATGAACGCGTAGG	GAAAGCTGTCCCAAACGAAA	78	11	5	0.78	43	3	40	3
Chr1-90421296	1	(T)24	TCATATCATCATGGATTCCCA	CATGCATGGATTTCCTTATTTT	113	13	8	0.84	54	3	48	3
Chr1-90424162	1	(AG)7a(AG)6	GATGGTGATGGTGATGGCTT	CACAACAACAAACATACCCACC	113	13	7	0.8	62	4	55	3
Chr1-90429029	1	(T)10	TGACGGTTGCTTCAAAATCA	TTGCAGCAAATTCAAAGCTG	126	15	5	0.6	40	9	43	2
Chr1-90429862	1	(AT)8	TCCAATTAAGAAGTCTTCCTCCA	CAAAGCGAAATCTGCAGTGA	112	10	5	0.74	46	4	54	2
Chr1-90495254	1	(A)10	CCTCTTTTAGATGCAAACAAGCA	TCAAGGAGCAAGCCATCATA	170	15	4	0.64	37	8	42	3
Chr1-90500088	1	(T)20	GGATGGGATGACCTCTTGAA	CCAAACAGGCAGCAACACTA	127	10	4	0.7	42	4	47	3
Chr1-90503639	1	(A)15	AAGAGAACACACTGCATCACG	TCATATGGTTTGGAGGTGTTTTT	101	11	7	0.84	40	2	37	2
Chr1-90525704	1	(A)14	CAATGGGCTGCATTCTGATA	TTCGGCTCTAAATAAGGAAACG	196	15	7	0.83	41	4	44	3
Chr1-90556348	1	(T)10	GAAACCGAAGGATGCAGTGT	TCGGATTTCATTGGGTTCAT	94	15	4	0.56	40	9	43	4
Chr1-90584205	1	(T)14	GAAGTGTATGCGTGGTGGTG	TTTTCTCTTCCACAATGCCC	148	13	5	0.75	44	4	41	4
Chr1-90641019	1	(GGC)5	CACACATTTATATTTCCCCAAAAA	TAAGAGAGAATTGGGGCCTG	176	14	3	0.56	45	7	48	6
Chr1-90674595	1	(GA)13	GGGGGACAGAAGAGATTTTAGA	GCAAAATTGGCTAAATATTGCTC	159	15	11	0.9	68	2	56	2
Chr1-90701174	1	(T)11	CCCATTTTGCCCTCTCTTCT	GGAGAAGAGGAAAGACCCGA	156	15	8	0.85	39	3	42	3
Chr1-90720130	1	(CAT)8	GTTTGGAACGAATCCCGAG	AGGGTTTAGTTGGATCATGACA	95	15	4	0.71	48	6	54	4
Chr1-90730548	1	(T)12	CGTTCAGACACATTAGGGATCTT	TGTGGCTGAATGTTTATGATTT	159	14	5	0.55	48	9	51	2
Chr1-90735586	1	(T)15	TGTTGAAAACTTGGAATCAAGAA	CCCCATTGAACACAACTGAC	169	14	3	0.54	42	8	45	5
Chr1-90777072	1	(T)12	GGAATGTGTGTGAGAGCAACC	TGTTGGTTGGAGTCTTGGCT	129	13	4	0.66	39	6	42	4
Chr1-90815021	1	(T)11	AGATGAAATTGTGACCGCTG	ATGTACCATAGGGAGAGAATGAAT	109	15	5	0.6	38	9	41	2
Chr1-90833392	1	(A)17	TTTCAAGCAAGCAATGTGGT	TTTTGGCAGGATCAGCTTTT	91	15	7	0.81	45	4	42	4
Chr1-90864208	1	(T)24	TTTATGGTTTTTGGCTACCG	ATATCCCATTAGCCGCCAC	95	13	8	0.85	47	3	52	2
Chr1-90882367	1	(TTA)6(T)15	TGTGGAATGCCACTATCAATTT	AAGAAACAATGCCAAATTACCA	161	12	9	0.88	67	2	71	2
Chr1-90884130	1	(T)10	TGGAGGTTTTCACATAGTGGTTC	GCTTTCTCAAAACAACAGAAAAA	85	11	7	0.81	40	3	43	3
Chr1-90995118	1	(A)11	CTTCTCATATGATTCCGGCG	TGAAAAGTGAAAACCCACGC	93	15	8	0.79	65	5	68	4
Chr1-90997473	1	(T)10	TCCATTTGATGGCCCATATT	CAACGAGCCAATGATCACTTAAT	98	15	5	0.72	41	6	38	4
Chr1-91017308	1	(TTA)6	AACATCACCACGGAACATGA	TCCTTGGTCATAATTGGGAAG	108	13	3	0.59	48	7	51	4
Chr1-91052844	1	(GAA)5	GGGGAAGAAGAAGGAAGGAA	TCTCTTGCGATTCTCCAACC	137	15	2	0.5	42	8	45	7
Chr1-91060547	1	(TA)6	GGGAATTATCGGTTAAGGGC	AAGAAATGCCCCTTTGAACA	97	15	5	0.74	38	6	44	3
Chr1-91165376	1	(TTTA)6tttttgcattatta(AT)8	AGAAGCGGCCAATTGAAGTA	CGCCAATCTTAGCCCATAAA	143	15	8	0.82	75	5	61	2
Chr1-91168331	1	(TC)13	CATTGCACAATCATACTAATGAGG	ATAACCCGACTCCTTTTGCC	161	14	10	0.88	44	3	52	2
Chr1-91214720	1	(C)20	TGAGAGGAAGTGGATGCAGA	TCCCTCCTAGATTGACCAGG	157	11	6	0.79	53	3	40	3
Chr1-91257360	1	(TC)38	AAAACCCTTGAAGCTGATTTCTT	TCCAACATATGGCAGAACCA	228	13	7	0.73	46	6	91	2
Chr1-91266049	1	(A)10	CGGATATGCAGCACCAGATA	TAATGGTGGTCATGCCAATG	88	10	4	0.7	40	4	37	3
Chr1-91279893	1	(A)16	AAGGCTTTATTCCGAACAACTT	TTTTCTTAGGGGCTATTTGATTG	213	14	6	0.78	47	5	44	3
Chr1-91283803	1	(A)16	CTGTGCACAAATTTCCTCACTT	GCCCTCTGGTATCGAAACTG	151	15	7	0.83	43	4	46	3
Chr1-91334679	1	(TTC)6	TATCCTCTGGTTTGGGTTGC	CCGCGAGGTCTAGGAAGATT	146	15	4	0.67	48	7	51	4
Chr1-91348660	1	(AT)6(TATT)5*	GGAAAAAGCAAAGCTTCCAA	AATGCAGCCAAACAAAATGA	157	14	5	0.55	60	9	72	2
Chr1-91423305	1	(C)23	TCCCTCAAAAAGAAAAGTATGAGG	CGAGAGGAGTTATATTAGGGCAAA	113	12	8	0.85	43	3	39	2
Chr1-91423536	1	(TTG)6	TGACAGCATCATGTTGGTTAAA	GGCCTCTCCAAGATCAACAT	205	14	7	0.82	48	4	54	3
Chr1-91445144	1	(CGC)7	AAAAAGCGTGGCAAAAGAAA	CCTTTCTCGATCGAAACCCT	103	14	6	0.68	45	7	51	3
Chr1-91461562	1	(A)11	AAATGACCTAAATGTCCCAAAAA	TGTACCTCTTCTGATCGGCG	77	12	5	0.68	43	6	40	2
Chr1-91464798	1	(ATA)13atggcatcc(ATA)5	ATGCCACTTGGGATAACGAG	CTGTTGTCCGCCAACTATGA	177	10	8	0.86	66	2	99	2
Chr1-91470690	1	(ATA)8	AAAGAAAATCCATGGCTAAAACC	TGTCCATTCTTTTTAACGGGA	100	12	5	0.72	59	5	53	3
Chr1-91487597	1	(A)14	TCAAAAGATGCTGCAACCAC	ATGGAAGGCCAAGCAATATG	101	15	9	0.86	43	3	48	3
Chr1-91491957	1	(GA)7	CCCTCCCCTGTAATAACATACAA	GAAGTATTGAAGTTTGTTTCTCCC	91	15	5	0.74	46	6	50	3
Chr1-91600429	1	(AAC)7	AACACAATACATTGCAGTTTTGA	TGATTGTGCTTTTCCATGTG	164	14	4	0.54	51	9	42	2
Chr1-91612221	1	(A)10	TTTTTCTTGTATGTGCTTAGCCT	GGACGATTCCGACTATTCCC	141	15	4	0.61	38	7	35	6
Chr1-91620845	1	(T)13	GTTTTTCGACCGATCAATGG	AAAACCCGCTGAATCGTAAA	181	14	7	0.84	44	3	41	3
Chr1-91634269	1	(T)13	GCCAAATTATTGCCTAATGGA	TGATCACAAGGAAGCAGTGAA	106	15	5	0.72	42	6	45	4
Chr1-91667332	1	(T)17	TCTTATCACCCCAAAACCTCA	GCAACCAATATACCATGCTCA	148	14	5	0.67	44	7	47	3
Chr1-91691333	1	(T)16	TGCTTCGAAGATTTGCTTTC	TTCTAAATGCTCTCTGGTCAATG	87	15	7	0.83	42	4	36	3
Chr1-91728745	1	(T)17	TGAAATCATAAGCAAAAGCTCAA	AATCCCATTCATGTGTGCAT	96	12	7	0.82	40	3	43	3
Chr1-91745032	1	(AGA)8	TGTCCTTACTGGACACTTCATTG	GGATGTACAGGAAGTAGGGGC	110	13	8	0.86	57	2	54	2
Chr1-91746561	1	(TA)10	TTGATCATTTTCCCTTCTGATG	TTCAGTGCTGTTTTAGGGCA	135	10	8	0.86	46	2	50	2
Chr1-91747485	1	(A)19	GATGTAAAGCCTACGACCCG	ATCGCAGGATCAACCTATCC	148	14	10	0.89	46	2	40	2
Chr1-91767167	1	(TGT)9	GGACACAATGGAGCAAAAGG	CACTTGAGCTAGAGCTCTTTGG	178	14	5	0.65	57	7	45	4
Chr1-91808188	1	(TTG)6	ACCCCACATAGTGGGACAAA	CGAAAGTATTCCGACCATCC	127	14	4	0.6	48	8	51	3
Chr1-91835279	1	(GAAGCA)6	ATTCGGATGAATGTTGCTGC	TGAAGAAATTCCTGTAGCAATGA	101	15	3	0.6	48	8	54	4
Chr1-91836316	1	(AAT)8	TTTCAAAAATTCCCCATCTCC	CTGTGCACCTGTCAAAACAGA	188	13	5	0.76	54	4	57	4
Chr1-91843233	1	(A)18	TCCCCGGTTTACTACCAATTC	TGCCATAAATCCTTCCTCTTC	109	10	5	0.74	43	4	48	2
Chr1-91856325	1	(T)12	TCAAAAAGAGAAAGGATTCCCA	TGACCAAGATGAGCATAACGA	122	13	4	0.57	38	8	42	2
Chr1-91862596	1	(AAT)6	GCATTTTTATTGGGCTCTGG	AAATGGGAGTACCTTTTTAAGCA	217	13	4	0.56	48	8	42	3
Chr1-91879134	1	(A)10	TTGATGATAGAATATCCCACCAAA	CTTTCCAAGTCTTTCAGCCG	152	14	4	0.6	40	8	43	3
Chr1-91926183	1	(A)12	ACGAATATGCAAGCATTCCC	AAGCTGCTTATCCGTCTCCA	154	14	7	0.76	44	6	40	2
Chr1-91928653	1	(T)12	AACCAGGTCATCAGAATGCC	CTGTCCCAAATGAAGCCTTG	148	12	5	0.76	41	4	44	3
Chr1-91933608	1	(T)15	TGCTTCCTAATCTGGCAAGG	GTCTCCTTTTGGACGTTGGA	88	14	8	0.83	48	4	43	3
Chr1-91953977	1	(A)19	CAAATAGACCATTGTAATTTCCCA	GCCAATCATGAAGGATGGAA	90	12	7	0.82	44	3	48	3
Chr1-91958617	1	(A)14	TTCAAGAAAAGGAAGAAGCCA	CAAGTTCTTGCAACCCCAAT	160	13	7	0.77	44	5	40	3
Chr1-91990615	1	(AAAATA)5	TTTACACGCGAAGTGCAAAG	ATCAGGTCGGACACGTAAGC	189	14	4	0.54	60	9	66	2
Chr1-92018084	1	(T)13	TGAAGCACTCATGTGAAACTTG	AGCTTCTGCCTTTGAGTTGG	95	14	8	0.84	44	4	48	2
Chr1-92044968	1	(TC)13	TCTCTCTCTATGTCAACAGTCAGC	CATGGCATGTGGCTGCTT	100	14	11	0.89	46	3	56	2
Chr1-92072599	1	(T)18	CGGCAAGAATGAGGACTCG	TTGTCCATAAAACTTTTCGAACTT	205	11	7	0.84	53	2	45	2
Chr1-92093541	1	(T)10	TTTCGTTTTTGGACCGTTTC	AGGCGCCATAAAACCATAGA	148	12	6	0.82	44	3	47	2
Chr1-92199772	1	(A)18	ACGTTTGGAAGAGCAAATCG	TGACCATTCTTCGTGCTATCAG	104	10	6	0.8	42	3	45	2
Chr1-92219646	1	(T)20	TAAGGGCATCTCCTCGCTAA	AATGACGTTCCGTTGTCGTT	125	14	6	0.63	45	8	50	2
Chr1-92228910	1	(T)11	GCAAACTAATATCAACCGTTCG	TTTTTGGGAATGACAAGGCT	89	12	7	0.82	41	3	45	3
Chr1-92285265	1	(TGA)6	AATGAATGGATGATGGAGCA	AACGCTAATGATTGAGTAGGCA	119	15	4	0.51	48	10	54	3
Chr1-92286773	1	(T)16	ATTCGTGGTTGTTCTGAGGG	GCATGAAACACAAATGGGAA	98	13	6	0.78	46	4	54	3
Chr1-92403145	1	(A)45	TTTTTAAAGCGCCTAAAATCAG	TTGCTTATGTGAATGCAATTTATG	128	10	8	0.84	60	3	52	1
Chr1-92407867	1	(A)18	TCAGAGAGCTGGATGTCCCT	TAGAGGTGCCATCTCCGTTT	172	12	6	0.69	60	6	67	2
Chr1-92408009	1	(CCG)5	TACAATCACCCTCCTCGTCC	TGGCGAAAGATAAGGTGGAG	120	15	3	0.56	45	9	42	3
Chr1-92408710	1	(GGA)6	CAGATGATGGTGGATGAACG	CAAAGCCAGCATCACATCAA	81	15	3	0.56	45	7	48	7
Chr1-92415714	1	(T)11	AGTCAGTAGCGGAGCCAGAA	TCAGGATGTAAAAAGTTGAAGGAA	82	10	3	0.64	41	4	44	4
Chr1-92470688	1	(A)11	CCGTGTAAATTGGTGTGGGT	CACCTAACGCTTTCCAGCTT	181	11	5	0.76	43	3	47	3
Chr1-92488061	1	(A)10	TTATTTGGGTCGACATCGTG	TCATGAAATGTATTATGCCACCTC	147	13	5	0.7	41	6	44	3
Chr1-92509186	1	(T)42	CCAAACGAGGCCTATGAGAC	AATCCCATTTCAGTCCGTTTT	158	12	5	0.53	13	8	41	1
Chr1-92527882	1	(TA)29(TG)7	TTGATCATTGTTCATGCCGT	GCAATAACATGCGTTACTCCA	189	10	5	0.72	60	4	56	3
Chr1-92771023	1	(A)13	TCCAAACGAATCCAGACACC	TTTTTGCCAAGCTTCATGATT	206	13	7	0.84	40	3	43	2
Chr1-92854692	1	(A)10	TCATCATTTCTCCCTATGTAAATG	TCGGGAAAACTGCCATATCT	89	14	7	0.82	44	4	40	3
Chr1-92861788	1	(CT)6	CAATGTTGGCTCACACAAAGA	TTTTAGGGGCTTCATTCACG	110	12	4	0.69	52	5	42	3
Chr1-92862251	1	(T)17	TTTCATGATTGTGGTTGATTTTT	TGTGAATAAATTGCTCATTGGT	91	11	7	0.83	44	3	47	2
Chr1-92893523	1	(GA)6ac(GA)10	GTGTTCCACTGTGCGAGAGA	CCATCATCTCCTCACCAAAT	131	11	7	0.83	52	3	72	2
Chr1-92893859	1	(T)41	GAGCCAATAATAGGCGGACA	CGATAAAAATCTTGGCTCCG	156	12	5	0.61	68	7	71	2
Chr1-92926186	1	(CT)16	ATCCATCCACTCGTCAAACC	CATAGTGGAAGGGGAAGATAGG	112	10	7	0.82	52	3	60	2
Chr1-93050316	1	(A)13	TGCAGATGGAAACAATGGAG	TCATGTTTTCTGGCTGAATTTG	84	15	10	0.85	41	4	46	3
Chr1-93059973	1	(T)10	TTCCTTGATTTTCTTGCTGTTTT	CGGAAGAAAATGGGGTTCTT	92	11	4	0.68	40	5	43	3
Chr1-93068205	1	(TAT)8	TCATCCAAGAGAACCTTTTGC	AAAGCCTTCCCAAACAAAGC	134	11	5	0.71	54	4	59	4
Chr1-93077248	1	(T)12	GATGATTGGATTGGCGTCTT	CAAATGGCTCAAAATTCCGT	120	10	4	0.7	43	4	46	3
Chr1-93082378	1	(AT)9	CCTTAAGGAGCATAACAAGCAGA	TTGATCTACACAGTCATAACCTCG	161	15	7	0.76	41	6	48	3
Chr1-93193418	1	(T)10cattttctc(A)18	TGAGGAACGGGCAGATTAAG	AAAGCAAAAGATATTTGTTAACCG	111	12	5	0.72	74	5	65	3
Chr1-93218918	1	(AT)48	CCAGCTGGGCTACGATTTAG	GCCACATTTCAAAAATTAAAACA	296	11	9	0.88	60	2	50	2
Chr1-93250656	1	(A)18	TTCATGTTGTAACCTTTGCTGTG	GTGGCAGAGCCAAAAACAAT	161	11	9	0.88	45	2	48	2
Chr1-93289503	1	(A)13	GCATGTTGGTCGCCTTAGAT	GACTAAGGTTGAGATGAAGCAGC	157	15	5	0.76	46	5	42	4
Chr1-93297791	1	(A)10	AAAGGAACAAGGTGAAAGTGC	AAAAAGGATTCGTGTAGCCG	121	15	4	0.63	40	8	43	3
Chr1-93319428	1	(A)11	ACTCCAGAATCCATCTCCCC	TTGATATATTGGATGTTTCAGGTG	91	14	6	0.73	42	6	45	3
Chr1-93389653	1	(GA)6	TGCAGTTTTGGACTCGTTTG	CTGGTTGATCCGACCTGACT	137	13	4	0.56	46	8	42	3
Chr1-93399515	1	(C)14	TTGCTTATAAGTTTGCCCCC	AATTATTGAGGAATCAAGGGTG	83	11	5	0.64	24	6	45	2
Chr1-93637912	1	(AT)13	GCTTTTTATGAAGATCCAACACA	CATCATCCAACTCTTTCGCA	147	14	6	0.74	44	6	50	2
Chr1-93646813	1	(T)11	GCATCCTCGTCTATGCAACA	CAAGCCTGAGGGTCTCATTT	151	11	8	0.84	45	3	48	2
Chr1-93679602	1	(AT)6	AAGAAGAATGAATGGCGGG	TGCCTGCTCTGTACATTTCG	105	11	4	0.74	48	3	42	3
Chr1-93724270	1	(A)12	CAATGGGGATTTGACCTGAG	AAGAAGGGGCGAGTACCCTA	190	15	6	0.76	42	6	45	3
Chr1-93738306	1	(TC)11	CCCATTTGGAGATGCAATGA	GGGTTCACATCTTGAGAATCA	104	15	6	0.78	50	5	54	3
Chr1-93760656	1	(A)11	TCTAGCCCGCAACAAAAATAA	AGGACAAGTCGCCCACTTTA	105	13	7	0.78	47	5	44	2
Chr1-93872844	1	(AG)15	CGAACAGGAGCCACTGAGTC	AGCCGCTTTCTAGCTCTCCT	171	14	8	0.86	64	3	60	2
Chr1-93888185	1	(A)10	TGAGCCATGTGATCGTGTTT	AAGCTTTGGAGTTTGGGTTG	84	15	4	0.58	40	9	43	3
Chr1-93966867	1	(T)12agaatgttctt(A)10	TTTTCATTCCCTGCAAATAACT	CTCTGCTTTTGCAGCACTGT	142	10	4	0.58	60	6	63	2
Chr1-93974254	1	(A)11	AGATCCACACCAACACCACA	AAGCTTATCAGAAGGCCAACA	155	15	9	0.85	49	4	58	2
Chr1-94056534	1	(T)10	TTTCCAACCAACATATCAAGC	TTTTGCTGATGCTTAGCCCT	162	11	4	0.69	40	4	37	4
Chr1-94071654	1	(A)10	GGCCGTGCTATGATAATGGA	ACTTCGACGACGTGGGTAAG	138	15	5	0.76	42	5	38	4
Chr1-94079433	1	(AT)11	TGCGTAAAAGTATGTTGAATGC	ATCGCAATGCTGCTTCTTGT	103	13	7	0.8	44	4	48	3
Chr1-94086639	1	(AT)6	TGAGATCATTCGTGCAATATCA	GCAATCTTTTATCAACGCACA	106	15	5	0.6	42	9	46	2
Chr1-94087000	1	(T)16	CTGGTTGTTCTGTCCAGTGTG	GGATAAAACTGTCGGGCTAGG	90	11	7	0.84	43	2	53	2
Chr1-94186329	1	(TA)10	TTACCGATGATGGAGGGCTA	TGGATTCAAGTATTTTGCAATGA	152	11	7	0.79	39	4	50	2
Chr1-94256931	1	(A)18	CACTTGTGGATGCGTCAAAT	TGCAATCTTGTGATTCCATATTTT	126	14	10	0.89	46	2	43	2
Chr1-94269924	1	(AG)7	AGAGAGGAAAGGGGAAGAGC	CACAAATATGGGCGGATTTA	142	11	3	0.58	40	5	44	5
Chr1-94274813	1	(AG)11	CACAAAGTGAGCGAGAAAGAGA	TCTCATTCCTTACCTTCTTCCC	95	15	4	0.68	48	7	52	4
Chr1-94314667	1	(A)13	TGGGACAAATCCCTAGACGA	TAAGAAGAGGTGAATGCGGG	177	15	6	0.67	45	8	42	2
Chr1-94430750	1	(GA)10	AGAGGGACAACAGCTTGGAA	AAGTCGGAATGTCATGTGAGC	104	15	6	0.53	48	10	60	1
Chr1-94495872	1	(AT)10	CGCATGTTATTGACCTCCCT	TTCCTGTTGAACTAGTGATAGTGG	117	13	8	0.85	48	3	57	2
Chr1-94757282	1	(CAT)10	AGCATTCATTACTCATTGCCA	GATTCATGTAGGTGACCCCA	120	15	5	0.65	60	8	51	3
Chr1-94822735	1	(C)12	CTTTGGGAGCTAAGGTGGTG	GGTGGAGGATCATAAGCAGC	93	12	4	0.6	42	7	45	2
Chr2-179311	2	(T)13	GCACACTGGGTGCTTTTGTA	AAAACCTCATCACGACAAACAA	124	11	6	0.76	40	4	43	3
Chr2-227431	2	(CT)27	TTCAGTAGCTTCTCCTTCTCCC	GGCTAGGATATAAGCCTCAACA	125	11	4	0.55	48	7	56	2
Chr2-234067	2	(TA)18	TTGACTAGCAAAGGCTTGGG	TTTTTGACATTTTTGGGTATGC	146	10	6	0.8	52	3	56	2
Chr2-234260	2	(AAG)11	CGGCACTTAAAAATGTTGAAAA	GCTTCTTCAACTGGGAAACG	119	14	5	0.77	57	4	63	4
Chr2-234558	2	(T)11	CATTGCATTTCAAATTAGCAACA	AAGTGAAAGTTGATGCGAGC	170	15	8	0.84	43	4	40	3
Chr2-236422	2	(TGA)7	TGAGAATTAATAAAGCCAAACCAA	CTAGAATTTTCGGAGCCCAC	98	15	4	0.68	51	6	42	5
Chr2-243809	2	(A)17	CAATCTTGAATGCTTGCCAT	GCGTATCCTTGTATTGAGCCA	95	14	6	0.82	46	4	50	2
Chr2-307138	2	(T)11	AGGGAGGTCTTGTACCCGAT	AGCACATGGTGTCAACCAAA	119	15	7	0.83	41	4	44	3
Chr2-367098	2	(TTG)5	CCACGTAGTGGGATAAAGGC	TGGTGGGAGAAATTATAATATGGA	147	12	5	0.68	45	6	51	2
Chr2-372240	2	(A)10	TTTCATGGTCAACAAACCCC	ATTTTAATGACGCGAGCGAG	196	15	7	0.8	40	5	44	3
Chr2-452074	2	(A)12	TTGTTGGTGTTGCCACTAGC	CTAACCCACTGTTGGGGTGT	105	14	5	0.71	39	6	42	3
Chr2-458412	2	(A)16	TGGCAAAAATTGAGTGAGCA	TGTCCAGATTGAAAATGTGTAACT	155	14	8	0.85	39	3	46	3
Chr2-463728	2	(A)16	AACTATGCGCTTTTAGTGCC	TTGCACTATCAGTCATCATCCC	129	14	6	0.83	46	3	50	3
Chr2-511965	2	(AT)7	AGTTGGGTGAAGTTTGGATTT	GAAGATCTCAACCAGAGGGG	95	11	5	0.78	38	3	44	3
Chr2-555363	2	(TC)8	TAGCAAGGAGGTCGACGGTA	CCTCCCGAATTTCTTCTTCC	114	13	5	0.77	46	4	52	3
Chr2-559618	2	(TA)6	AAAGAAGTTGAGGACGATGGAA	TATCTCAAGGCGCGTTCTCT	190	15	4	0.56	36	9	42	4
Chr2-564794	2	(A)12	ACTAGGAGGAACAATGCCCA	AAAGCAATAGCCAGCTTCCA	141	11	5	0.74	38	4	41	3
Chr2-580602	2	(AG)18	TGGAGGATGAGCAAGAACAA	GGCAATCCCTCTCTCACTCA	106	11	8	0.84	56	3	46	2
Chr2-582196	2	(T)10	TCAGATCAAGGGTTAATGACG	CGAATTCGTTGGGAGGTAAT	97	15	7	0.84	38	3	41	3
Chr2-582680	2	(T)12	AGGGGTTATTACGTGAGGGG	CTGTGATGTCGAGGCACAAT	148	15	5	0.65	39	8	42	3
Chr2-589781	2	(C)16	ACCCAGAGATTTCACCCTCA	CCCGGATATCGTGTATCTTTTT	159	10	7	0.84	46	2	42	2
Chr2-643364	2	(AAT)5	TTGTGCTGCTGCAAATTACAT	GATGCAGAGTGGTTGCCATA	108	13	3	0.66	42	5	48	4
Chr2-663543	2	(T)10atatgtcccc(A)10	TGGTTACAGGAAAAGTCGGG	CCAAAATGCTGCAAATCCTT	158	14	6	0.76	61	5	64	4
Chr2-947930	2	(TA)10	GCACAAGCTACGAAAACTTGG	GCAATTGCGTGATTTTCAGT	211	11	8	0.84	48	3	54	2
Chr2-1074727	2	(CT)14	GTTGCTTCTCCTGCTCCATC	GTTCTTCTCTCCTCCCCTGC	98	14	8	0.84	60	4	56	2
Chr2-1163574	2	(ATT)13	TTGCGATTTGATTTTGTATTTGA	ATGCATGCAAAATGAGGTGA	168	13	8	0.86	75	2	66	2
Chr2-1693646	2	(A)27	TTAAAGGGGAGGAGGAGGTG	CGTCAACCACAGGAAGTGTC	108	11	6	0.78	42	4	48	2
Chr2-1704090	2	(T)15	TCCAATTAAGCCAATAACCATT	TGTGTATGCGTTGTGTGTGTG	113	14	6	0.63	42	8	45	2
Chr2-1722742	2	(A)14	CCCACTGTGTGTGTGTGAGA	TTCAAGAAGGGAAGATGGGA	180	15	8	0.78	44	6	41	2
Chr2-1749609	2	(TTG)7	AAACGGTTAATGTAGCCCCC	GCCCTAACTTAAGAAGGTCCA	108	14	6	0.73	54	6	51	3
Chr2-1761470	2	(A)17	CGAGCATTTATTGCTTTCATCA	AGATAGTGCGTGGGTCGAAT	138	15	7	0.8	46	5	43	3
Chr2-1762258	2	(T)10	TCCTTGAATAAGCGAGGTCC	TTCTTTTGCATTCACATTCCC	164	14	5	0.73	41	5	38	4
Chr2-1791733	2	(A)13	GTTTGAAGCTCTTGCTCGGT	GAGGCATCATTGTTTGGCTA	106	15	7	0.76	43	6	47	3
Chr2-1803432	2	(T)11	CATGTCGATGACAAAAACGG	GCTTGGCACTCATACACCCT	188	14	4	0.72	29	5	41	4
Chr2-1806990	2	(T)11	TTTTTGCTAGCTTGAATCAGAA	ATATTGCATAGGGGCCTTCG	91	13	6	0.66	37	7	40	2
Chr2-1857120	2	(A)12	TCAATCCGATAAACTGAACAAGG	TCTCATGGGATTCCGCTAAC	122	15	5	0.78	44	4	40	4
Chr2-1909198	2	(T)13	GGAAAATTTACTGTTGAGCCTCTT	GACATGCCGATGAACTACAAAA	141	15	4	0.7	48	5	44	5
Chr2-1961358	2	(GA)10	GATTCGCCTCTTGAACTTGC	TTCCTGTGAAATGACATTGCTT	127	13	8	0.75	50	6	79	1
Chr2-1963451	2	(A)18	GGGACCACTCTTCTTGAATTAGG	GCTGCATGATTTTTAAGCTTTG	213	15	9	0.84	42	4	48	3
Chr2-2034653	2	(TTG)5	TTCATATAGCTGACCCCACG	TGTGGGTATGCAATGTTCAAA	97	13	6	0.66	45	7	51	2
Chr2-2091942	2	(T)11	TGGATGGTATCCTTGGGTGT	AATTCAAAATGGAGAGAGGCT	96	10	6	0.82	39	2	43	2
Chr2-2231353	2	(TTA)7	GCATGCCGACTTAGCAACTT	TCATATAGGAAATCAGAAGCAAAA	97	13	4	0.63	48	6	45	5
Chr2-2240098	2	(AG)24	CACTTGTTCTTCAAACAAACCC	TGCTCCAATCAATGGAAACC	116	12	9	0.88	78	2	66	2
Chr2-2255732	2	(TAT)14	AAACGGTGCAAGGATTTCAA	AGTGCCGTCCTAACCTTCCT	207	11	6	0.78	72	4	90	2
Chr2-2271398	2	(A)20	TTGCGACCGAAACCTAAAAC	TGCCTCGCTTGATCTTTTCT	126	10	5	0.76	43	3	50	3
Chr2-2285324	2	(A)16	TGGCAATGAATCAACTAACAAA	GTGCCTACAATGATTGCTGC	87	15	7	0.8	40	5	45	3
Chr2-2295052	2	(TCT)5	CAGTGCCCAATTTGGATTTT	GAATGCCGGAAGATGTTGAT	93	13	6	0.66	45	7	42	2
Chr2-2299357	2	(CT)9	GAAGAGAGGGCTTCATTTTGA	TGGAGTTTCCCTCTTCCCTT	121	14	4	0.68	48	6	44	4
Chr2-2464776	2	(T)10	CATATGCCAACCACCAATCA	GACATTTTGGTATTCCTCCAGC	139	15	4	0.63	47	8	40	3
Chr2-2562443	2	(T)14	GCAGCTGCAAACAAAATTCTC	CAGGTACAACGCAAACACAA	170	15	5	0.71	40	7	43	2
Chr2-2605844	2	(GA)8	CCTTTTGCTGGTGTGATGAA	GCCGCATTTTGGTTTAACTC	112	13	9	0.88	66	2	46	2
Chr2-2709008	2	(A)12	TCAAATCGAAAAAGCTAAGGAGA	GAGGGACAAAGATAATGGGGA	92	15	7	0.68	51	8	54	2
Chr2-2797201	2	(AT)6	AAGTGAAATGAATGTTGTGTCCA	CATAAATGATCTAATGGCGGC	84	15	7	0.78	42	5	54	4
Chr2-2883567	2	(T)24	TTTCACCCACCTTAAGGCAT	TTGCCAAATTTACAAAAACAAAAA	105	14	6	0.78	43	5	48	3
Chr2-2889125	2	(T)22	GCTAAGCAAATGTTCAACACAA	AGCAACAATTTTGGCATCAA	197	11	5	0.71	50	5	46	2
Chr2-2909534	2	(A)16	TTGTTACGGCTTGAATGTGC	CTCACGCTAGTGAGGCGTAA	99	14	9	0.87	43	3	47	2
Chr2-2994140	2	(ACA)6	TTTTGATGTAAAACAAAGTGGCA	AACGCTATTCTTGTTTGCCG	99	15	5	0.74	51	5	48	5
Chr2-3112570	2	(A)24	GCTGATTTGCTTTGTTTTTCA	GTCATGCGCGGGTTAGAAAT	91	13	7	0.78	48	4	53	4
Chr2-3131153	2	(A)16	ATGCCCTCCACAAGCACTAC	AACAAGAAGAAAGCCCGTCC	159	15	5	0.77	42	4	45	4
Chr2-3133810	2	(T)14	CACATCCAAGAAGAATCTCAGG	TCTGCAATCGCTAGATATGTTTG	109	14	6	0.69	38	7	45	2
Chr2-3218044	2	(A)12	CAATTCCCGAGGAACTTCATA	TCCATTCAATGAAGTTGAAGAGAG	209	14	6	0.81	42	4	45	3
Chr2-3255052	2	(A)10	CCAGAATGTCCAACCTACTGAA	AAGAAAGAAAGCATGTGTAGATCC	103	13	5	0.72	40	5	45	4
Chr2-3310712	2	(TC)8	GGATTCTTCGCTTGCTCATT	CAAAACTAACGGAACCAAGGA	187	14	5	0.62	40	8	49	2
Chr2-3361658	2	(A)13	AGATGCTCTTCCCCTCCACT	TTGCTCAAGTTGTCTTCTTCAA	98	13	8	0.85	47	3	41	2
Chr2-3431572	2	(TC)20	CTATATGGCCGGCCTCTCTC	TTGTGGGAGATAATTAGGGGTC	116	10	6	0.76	66	4	60	2
Chr2-3439822	2	(T)14	TCTTAGTTTCATGCCATCATGT	CACCCTTTGCCTATGAATGA	91	11	4	0.68	64	5	41	3
Chr2-3449114	2	(GCC)5ccacccccca(C)52	TTCACTAATTGCTCCCACCC	TTTGACCAAGGAGGGATGAG	198	10	10	0.9	65	1	56	1
Chr2-3597227	2	(T)11	GCATTCAATTTTTCATGCTCA	AAAACATGCCAAAAAGCACC	108	10	7	0.84	41	2	25	2
Chr2-3984521	2	(T)10	GTGGACTCCGAAAATTTGGC	TCCCAAAATTTACTCCGGAAC	98	15	3	0.52	40	9	37	5
Chr2-4127547	2	(ATT)7	TGAACGTCTTGATGAGATGAACT	TTTGTCGTGTATGTGCTTTGG	170	12	5	0.72	51	5	57	3
Chr2-4231690	2	(CAA)7	TCCATGTGGTTGGATATACTTACA	CCACGTAGTGGGATAAAGGC	144	11	3	0.56	51	6	54	4
Chr2-4294007	2	(T)10	CTAACCACACCCATCCCAAC	CGGCGGTAAGCCTAACTTTT	135	12	4	0.68	40	5	36	4
Chr2-4616194	2	(T)10	GAGACCGAACTTATTCCAGGC	GATAGAGGCACAAGCAACTAGAA	100	12	7	0.82	42	3	38	3
Chr2-4637899	2	(A)14	AAAACCGGCCCAAAAATTAG	GCTTTTTGCTGCCTAGTTGTG	88	10	8	0.86	52	2	44	2
Chr2-4664434	2	(CT)6	TTCCAGAACCCCAAAAAGAA	CTCTCTCTGCGCAAGCATTA	108	14	6	0.71	48	6	52	4
Chr2-4667745	2	(AG)7	TCACTGAGGGTACCATAAAGCA	TAGTTCAAAGGTGGCGTGC	134	14	8	0.83	58	4	44	3
Chr2-4671431	2	(T)14	TTAGAGGGAGCACCACAAGC	TTAAATGGTGGGTTTGGCAT	94	12	7	0.82	41	3	49	3
Chr2-4686084	2	(T)13	TGGTTGTTGACTCTGCTTCG	AGAGTCGGGCTATCAACCAA	138	15	6	0.77	43	5	40	4
Chr2-4690838	2	(A)22	GGCTGCTCAAAGGGTTTACA	ACTTCTTGGGCGGTTTCTTC	116	14	8	0.87	45	2	49	2
Chr2-4930013	2	(T)10	TGCTTAAACATGCTGCTTCATAA	TGGAAAGAAAACATAGTGAAAACA	130	15	6	0.8	42	4	39	4
Chr2-4940409	2	(TC)7	GGTGTTTGGCTTCAGTTAGGTT	TCCACCCTCTCCATATTCCA	95	15	5	0.72	52	6	44	4
Chr2-5014779	2	(A)12	TCTTGTTGTTATTCCGCATCA	ATTGATCGCACATTCGCAC	118	15	4	0.65	43	7	40	5
Chr2-5066315	2	(AAT)7	TGGAGAGGGGAGGGGTATAA	GCGATGTGTGTATGACTCTGC	161	10	4	0.7	51	4	45	3
Chr2-5086403	2	(T)12	TGCTACCAACTTTGAAAACCAA	ATGCTGAGGCTGTTCATGTG	177	15	7	0.76	40	6	43	3
Chr2-5222425	2	(A)10	AAAGGGATTGGAACCAAAGG	GCTTTCTTGAGACATCCCAATC	79	10	5	0.76	43	3	39	3
Chr2-5309945	2	(A)12	TCATTAAATCCACAAACAGACCA	TTCATGCAGTTTATCTTGGTGA	81	15	7	0.82	40	4	44	3
Chr2-5345275	2	(T)14	CCCAACCTATCTCCTCCTCC	CGCCTTATCCCTCTCAAACC	180	10	8	0.86	43	2	48	2
Chr2-5389273	2	(T)16	AATAACGACAAATCCATTTTTGA	CGAGGAGTTTGTACGTATTGGA	85	13	9	0.88	43	2	47	2
Chr2-5396573	2	(TCT)7	GGAAGCGTTGAGTTCAGGTC	CCCAATCTATAGCAGCTCAACC	104	12	7	0.81	48	4	57	2
Chr2-5399477	2	(A)10	TGTTATGAGGTTTGCCCACA	TCATGAATTCAACAACCTACTTCT	112	13	6	0.79	44	4	41	3
Chr2-5411395	2	(A)10	GGGAAGTCTTGTGAAGGGAA	TCAAGGAAGAGTTCTTTATTCCAA	144	15	3	0.55	40	9	43	4
Chr2-5482794	2	(A)13	GCCAAATCATAACACCCCAC	TGCCAGCCTTTTCCTATGAC	175	15	4	0.58	23	9	44	3
Chr2-5571471	2	(AAT)9	TTTCAGATGCAGAGCGATTG	GCTCGTGCATTTCTGGTTTT	137	15	9	0.84	57	4	67	3
Chr2-5657054	2	(T)16	CGAAAGGAATCACAAGGCAT	CTCGACATCATTGAAAAAGGAA	147	14	7	0.79	43	5	47	3
Chr2-5694292	2	(T)12	GCGCTTAACACTTTTGTCGG	TAAAAACGAGGGTGATCCCA	151	14	4	0.53	39	9	42	3
Chr2-5701487	2	(TCT)5	TTGCTCATAAACACACACTCTCTC	CAACAGGAAGGACTAGAGGATCA	104	13	3	0.62	48	6	45	5
Chr2-5773124	2	(T)10	TCAGTGCTGGTTCTTCTAGGG	TCCATTCACTCAAAACTTACAAGC	173	10	5	0.72	40	4	35	3
Chr2-5887411	2	(A)10	AAAGGTTTCTTCAGATCCACAA	GGTCGAATGCACAAATCTCC	107	15	7	0.68	40	8	44	2
Chr2-5923138	2	(TA)12(GA)8	CACAAGGCGACGAAAACATA	CCTTATCCTCCCATTCTGTCTC	194	13	7	0.78	64	5	70	2
Chr2-5934571	2	(TA)7	GATTGCGCTGCACATTTTTA	AGAACTCAACTTGCCAATCCA	169	11	3	0.6	40	6	44	3
Chr2-5981788	2	(TG)10(TA)9	AAATGCCACATCCCAAGAAA	ACGCTTGAACGACAGCTTTT	158	13	6	0.79	64	4	70	3
Chr2-5983531	2	(AAC)5	TCATGAATATCCAATCCATAGCA	CGACCACACGTAGTGGGATA	155	15	3	0.6	39	7	45	6
Chr2-5985254	2	(T)15	CGACCGCTTACAACCAGATT	TGGATGCAAGCAAACTGAAG	117	12	6	0.78	46	4	43	3
Chr2-6096022	2	(TA)21	TGCAACTAACGTTCAATCTATGG	CAACATCAAGCCTTTATCCCA	122	10	8	0.86	56	2	46	2
Chr2-6099305	2	(CCCT)6	TCTCTCTCCCTCACTCTCTCTCA	TGAATCCGAGAACTTGACGA	131	13	5	0.73	54	5	50	3
Chr2-6143649	2	(A)12	GAACACATAGTTGGGACCAAAG	GGCAGGGTAAATTATTCACAAA	169	13	9	0.8	42	5	56	1
Chr2-6160166	2	(AG)19	CAAACATAATGGATGCACATTT	GGCCCATAGTCCAAAGACAG	173	10	8	0.86	62	2	48	2
Chr2-6163388	2	(T)13	GGGCTTTTCATTTCAGTTTTT	AAAAAGGGAGGTTTTGCCTT	99	10	6	0.8	48	3	44	2
Chr2-6208964	2	(AG)7	AGACATTTGCAAGAAGGGTG	TTTTTAATGCTTGATCGCCC	180	15	6	0.67	44	8	48	2
Chr2-6219476	2	(A)11	TTGCAAGACTCAACAATGCC	TCAAAGTTGCGTCAATTAGCAT	138	15	7	0.83	41	4	44	3
Chr2-6225461	2	(CCG)5	CCGGAAGGGAAGACAAGGTA	CGCATGTTAGCAAAGAGCAA	79	12	4	0.51	45	8	51	2
Chr2-6357138	2	(AT)6ac(AG)16	GCCAACCCAATTCTTATCCA	GGAGGAGTTTTCCCCTCAAC	221	14	6	0.68	68	7	76	3
Chr2-6421524	2	(A)11	TTGCATTCATCATACCGTAAAGA	AGCATGTGTATATTCAGGCTTGT	163	11	3	0.56	41	6	37	4
Chr2-6502784	2	(ATA)12	CATGAATTGTGTGGTCTCCG	AGCCTTGCCTTCCCTAAAAG	162	13	7	0.8	66	4	54	3
Chr2-6527813	2	(TA)11	CCCTCAAATGACAATTAAAAGC	TTTGTGTGTCGGATTTTCGT	123	12	4	0.58	33	7	44	3
Chr2-6593117	2	(T)18	TTTGGATCTTGGTTTGCTTTTT	CTTTCTGCTCCCACTTCCTG	113	11	9	0.86	49	3	54	1
Chr2-6804136	2	(A)12	ACACTGACTTCACAAAACACAAA	AAATTTGGCTTGTTTATAACCCT	141	15	7	0.82	47	4	44	3
Chr2-6830919	2	(T)14	GTGGGGAGTGGGAGTTACAA	GCACAGCCAAAGTACGAAAA	195	11	7	0.84	43	2	47	2
Chr2-6869734	2	(TTG)6	TGCTCATGTGGATGAGTGTCT	TCAACCAGAGTTGAATACTTTCC	178	14	3	0.5	45	9	48	4
Chr2-6937606	2	(GA)23	TGGAGAAAAGATTTTGTTGAAGTC	CGATCCATTCAAAGAAAGCC	118	10	8	0.86	50	2	78	2
Chr2-6971263	2	(A)13	TATCTCTGAGCGTCTCCCGT	AAGCGAAAATGCAGGATATGA	85	12	6	0.79	40	4	44	2
Chr2-6996440	2	(T)10	TGTTTGTTGATTTTCCGAAGG	TGCGTTGGTTACAGAAAAGC	91	14	5	0.77	43	4	40	4
Chr2-6999164	2	(A)11	TTTAGGATGGCCTTTGTGGA	AACTTTCTTGCAGCGGTTGT	177	11	8	0.84	48	3	51	2
Chr2-7002510	2	(T)17	CTGCATGGGGATTTCCTAAG	TTGCTTCCTTTAGAGTCCTTGG	214	10	8	0.86	48	2	52	2
Chr2-7020180	2	(TA)26	AATCACATGGAGGGCATAAA	AATGCCTCCAATCAATTTGC	196	10	7	0.78	60	4	53	1
Chr2-7082009	2	(T)19	TTTCTTCTCGCTTTTCAGCC	GGATATTCCGCCCCAATTAT	154	12	6	0.75	42	5	47	2
Chr2-7092201	2	(T)12	CGAATCAACTCATGAAGAACAAA	TCATCAGGTATTCACTATGCCTT	129	15	7	0.8	42	5	47	3
Chr2-7119848	2	(AG)7	ACTTTCCTGCTGCAAAGCAT	CCTCCTGTCTCCCTTTTCCT	92	12	8	0.85	52	3	56	2
Chr2-7130530	2	(T)16	TGTCTCAAACGAAACATAATTCTC	GATGCGACATATTTGGTGCT	173	10	6	0.8	49	3	44	2
Chr2-7141175	2	(T)10	TGGGGCCAGTAATATAGCCA	GGCAATTTTGGTTCCTTTCA	137	14	4	0.66	40	6	43	5
Chr2-7142754	2	(A)14	GAGCATGCTGATAGCAAGGG	TTATTTTGAAGGGAAAAGGTACA	90	11	9	0.86	44	3	47	1
Chr2-7160401	2	(A)16	AGGAACCAAACATGAACACTCA	TGTCCCTAGGGTTGCAAAAG	154	15	5	0.73	41	6	46	4
Chr2-7224545	2	(A)10	GTTCGATTCCAGTCGGAGAA	CCAGGTTAAAAATCATTGCAGG	83	14	6	0.78	39	5	43	3
Chr2-7275746	2	(T)13	TTTTGCCCTCTCATCATTCA	GAGGCCACATTTTGGTGG	105	15	7	0.82	43	4	46	3
Chr2-7298247	2	(T)10attaattttttttt(A)10	TGGAGTATTGGCTGCCTACC	TGGATGGGTTAATATGGTTGC	208	11	5	0.74	57	4	64	3
Chr2-7318271	2	(A)33	CACGCCACCAGTTGACACTA	CGGGCTTGAAGTAGGACTTG	199	14	11	0.89	45	3	49	2
Chr2-7329005	2	(A)12	CGAAGACCGGACACAGAGA	ATTACGTGCGGAGATTGGAC	93	12	5	0.78	42	3	45	3
Chr2-7331882	2	(A)18	CCCAAACGAAGCCTAAAACA	TGCATACTTTTGATCCTCATGG	123	11	7	0.79	40	4	48	2
Chr2-7333001	2	(A)10	GCTGAGCTGATGTGATGGAA	GCCAAGCTGTGCTGTGTAAA	163	11	6	0.66	40	6	45	1
Chr2-7383849	2	(CAA)6	TGAAAGAGGATTGCTGCAAAA	GTAGCCGACCCCACGTAGT	96	15	5	0.63	48	8	36	4
Chr2-7414081	2	(A)13	TGGCAATGAGCATTGGTAAA	TCATGGAAACCGGTATGGAG	109	15	7	0.82	42	4	39	3
Chr2-7504474	2	(A)12	CCTGCATTTGACATTTACCTGA	TGAGTGAGAATATCACCGGTTC	95	10	3	0.62	38	5	42	3
Chr2-7583630	2	(G)13	GGGCATTAGGCAAAGACTCA	CCTTCCTTCCCTTTTCCAAT	94	10	6	0.8	40	3	44	2
Chr2-7637267	2	(T)17	CGAATGCTGCAAATCAACAG	CTCCAAAGGGAAAAAGGCTC	174	13	8	0.84	47	3	43	3
Chr2-7724877	2	(T)10c(T)10	GGGTTGTCGTGCTTTGATCT	TTGAGAGTCCTGTGTTGATGCT	149	10	8	0.86	47	2	40	2
Chr2-7733614	2	(AAT)6	CGGTGACCACCATCAATTTT	TGCAGTGTGTTTGACATGCT	139	11	3	0.63	48	5	51	4
Chr2-7741679	2	(A)15	ATGTGGATTGGTGGTGTTGA	GGTAGGAAAAAGGGCAAGGA	138	11	6	0.76	51	4	46	3
Chr2-7743986	2	(A)10	TCATCCAATCAAATGGAGCTT	TGACATTTTGCATTTTCTTAGTCA	139	15	6	0.66	42	8	36	3
Chr2-7788760	2	(TA)11(CA)7	AACAACTTCAAATCTTAGCCATTT	TTAACTTTCATTTCTTACTGTGCG	162	12	8	0.82	56	4	52	2
Chr2-7797799	2	(T)10	TTTGGAGAAAGAAAAAGATGAACT	TTTCCCCAAAAGGAAAGAAAA	98	15	8	0.74	39	7	42	2
Chr2-7858050	2	(A)17	CTGGCAGATGGTGATAGACACT	CAAAAGTTTATGTGGATTGCTGA	101	14	7	0.83	44	4	49	2
Chr2-7876040	2	(A)13	TTGTAAAGCCAAGCTGAGGG	TCTTTCATTCTCAGATGTTGGC	148	15	4	0.67	35	7	44	4
Chr2-7943289	2	(A)11	TGGTGCTTAGAAATCATTTTGTT	TCAATTGATGAAGCACCAAATA	100	13	3	0.6	17	7	40	3
Chr2-7948923	2	(TTA)7	CATGCATGTTTCACACAATGA	TTCAATTCCATGCATTAGCTCTT	204	15	4	0.51	48	10	45	3
Chr2-7953327	2	(A)14	TTTTCAATTACAATCGCAGCA	TGTTTCTTCTCCATCAGTGCC	84	10	6	0.78	40	3	44	3
Chr2-7962344	2	(A)11	GATACTCAGCGGTCCCAATG	TGCGCAGTAGATTCGTCTTTT	84	10	5	0.78	41	3	46	2
Chr2-8001727	2	(A)10	GCACTGAGCTACACTTCAAAGAA	AAAAAGTTTGGAGAATGCTAGTGA	155	13	5	0.76	46	4	39	4
Chr2-8013508	2	(AGA)9	GGAAGGGGAATTGTTCATTG	CTCCGTCTGCCTGACGTT	98	15	5	0.74	57	6	51	3
Chr2-8046288	2	(T)11	TCACAGTTCTACCTTGCATAATGA	GGTAGCATGGTGAAATCCAAA	136	15	4	0.73	42	5	39	4
Chr2-8094382	2	(A)13	TTCTCTCCGTCTGGTGTCTG	TTGGGCCAAATGAATTCTAAA	200	15	7	0.68	43	8	40	2
Chr2-8096942	2	(A)11	TTTCTCAATCACAAATCAAATGC	TTGAAGAGGTGTGGGAAGGT	119	12	3	0.63	41	5	37	5
Chr2-8099256	2	(A)13	TTTGCTTAAAATACCTCAAAAACA	TTTCTTATGTTTGGTGCTTCCA	104	14	6	0.68	39	7	43	3
Chr2-8099887	2	(T)16	TGGAATTTATATGTATAGCACCCG	GCAAATGCCCACCCTTAGTA	184	15	7	0.83	46	4	43	3
Chr2-8125955	2	(AAT)7	CCGCAATTGCTAGTTTCCAT	ATGTCATCTTCCACGGATAAA	167	14	5	0.65	51	7	48	4
Chr2-8134551	2	(TA)8	GAAGGAACTCCCGTATTTGC	TCGTTATGCATCAAATTGAGAAA	158	14	6	0.81	48	4	36	3
Chr2-8216516	2	(T)14	GGAACTCTCAAATTGGTTGACA	GGTCAACAGATCTTCAAGCC	89	15	8	0.84	44	4	37	3
Chr2-8267086	2	(A)19	ACCACAATTTTGATTTTGCAT	AAATTGGTGAAACTTGGTCCAT	148	14	8	0.84	41	4	48	2
Chr2-8324288	2	(AAC)12	TTCACTGGGCAACTACTTTTG	CCACATAGTGGGACAAAGGC	131	12	6	0.63	29	7	60	1
Chr2-8381969	2	(T)13	TTGATGCATTACCAACCTTCA	ATTCCGCAATTACACTCGCT	95	15	7	0.84	48	3	43	3
Chr2-8388444	2	(CTGTTG)6	TGCTTTGCTTGATATAGTAACACC	TATGTCTGTGAACAACCGGG	124	12	4	0.64	60	5	66	5
Chr2-8472399	2	(T)13	TCAGGGGTAGTTTGGGACAG	CAGTCGATAGCCTGGCAGTT	137	12	7	0.83	44	3	41	2
Chr2-8475876	2	(TGT)6	ATGTAGCCGACCCCATGTAG	CCTATTAATCAGTTCGGTCGC	99	15	3	0.5	48	10	42	3
Chr2-8479007	2	(TA)15	GCAGTAAGCTTTTATTGGTCATCA	TTACGCTGTTCGTCATCAGG	123	12	8	0.86	66	2	50	2
Chr2-8487936	2	(T)12	TCAAAAATTGTAATCATGCAACC	CATTAAAGAGGCAATGCTAAGAAA	111	15	6	0.77	42	5	46	4
Chr2-8516643	2	(A)10	AATAAACACACAAACCAAATATGC	CAATAATTCCCAAGGCACCA	138	13	5	0.72	42	5	38	4
Chr2-8640523	2	(TC)9	TCTTTCTTCATCCAATACTCACCA	AGAGAGAAAGAGGTCGAGACTCA	91	15	8	0.81	48	5	52	3
Chr2-8650918	2	(T)17	TCACTCATTTGAAAGCTAATCCA	TTCTGATACTGCAAGAAGCATGT	159	12	6	0.81	44	3	48	3
Chr2-8660965	2	(AG)10	TGAGGCACCAAAATGTTTCA	CAAAGGTGGTTGAGAGTGGC	126	14	11	0.89	50	3	54	2
Chr2-8727994	2	(T)17	GCTTGCAAAATTAGGCCTGT	CTAGTCAGGCTTGAATCGGG	86	11	6	0.73	40	5	46	2
Chr2-8784801	2	(TA)10	TGAAGGCAGCTCGCTAAAAT	GCCTTGTTGCCACTAGGAGA	127	14	5	0.7	42	6	50	4
Chr2-8791573	2	(TGT)6	CCACGTAGTGGGATAAAGGC	TTGGTGTATTGTTGGCAAGC	130	15	3	0.55	51	8	48	6
Chr2-8792727	2	(G)10	TCTCGACATTTCGCACTCAC	ATGTGTGCTCGAGTGTACGG	103	15	4	0.58	37	9	40	3
Chr2-8826254	2	(T)10	TCTTTGTTACTGTTCTCCCTTTTT	TTTCTTCAAACCAAACAACCC	123	15	3	0.59	37	8	40	5
Chr2-8851948	2	(A)13	CCTCTTGGGAATGATGAGGA	AGCTACGTTAGGTGACCGGA	112	14	5	0.67	42	6	39	5
Chr2-8854976	2	(TG)7(TA)6	GGAGCTACACCACTTCAAAAA	TGTGTAGAGAATGGTGTACGAGTG	126	15	5	0.66	56	7	50	5
Chr2-8895820	2	(T)13	CAACGGTAGGCTTTTGCTTC	AATTGAAATTATGGCTCTTGAAAA	144	13	5	0.76	43	4	40	4
Chr2-8911057	2	(A)12	CTTAGGCCCCAATTTTCCC	TGAGCTTAAGCCAGCAAAATG	125	14	5	0.7	42	6	46	4
Chr2-8935409	2	(AT)38	GCATTTTCCCTCTCCAATTC	TGGATATTTAGGAAGAAAAGGGA	179	10	7	0.82	52	3	56	2
Chr2-8974309	2	(TGC)6	CATTGGATGGTTTGATTCCG	CTTTGCCAAAAGTCTCAAAATC	118	10	3	0.58	51	5	48	4
Chr2-8993641	2	(GA)15	TCGTGACCATACAACTTCGC	ACAAAGGAGCCGAAGGAGAC	114	14	10	0.88	60	3	48	2
Chr2-9012077	2	(T)16	GCTTTTTAGGCTGCAACCAC	CCACGTAGTGGGATAAAGGC	167	15	7	0.83	39	4	43	3
Chr2-9144577	2	(A)17	GGACATTGCACTGCGTATTA	TTGCCCTTTTTCTGAACATT	90	15	7	0.84	45	3	48	3
Chr2-9206797	2	(T)10atgtgtaaa(TAT)6	TCCGATCAAACATCAATGAAA	AGCTTTATTGCGCGATGATT	130	15	4	0.6	63	8	66	5
Chr2-9207025	2	(GA)7gc(GA)9	AAGCAGATAGCAGCCAAAGG	CTGAAAGCTCGGTCCTTACC	140	11	6	0.78	64	4	76	2
Chr2-9232943	2	(AT)8	ACGGAGTTCGACCTGCATA	TGCTTAGGTTATCTTCACCAACAA	169	13	8	0.79	46	5	50	2
Chr2-9253674	2	(GA)25	GAGGAAGAGGGCTCGTCTTTA	TTTTCTTCCAAATTATGCTCCC	113	11	8	0.84	66	3	70	2
Chr2-9268757	2	(A)23	CTACTGTTGCCCCCAAAGAA	TCTCAGTTGATCATTGAAGTGCT	108	10	8	0.86	52	2	49	2
Chr2-9279143	2	(CT)13	ACCCACCTCCCTTTGCTTT	CCCTACAAAGAAGAAGAAGAAAGA	103	15	5	0.65	52	8	62	3
Chr2-9283550	2	(AT)7	GCTCGAGATCTCCTTCGCTA	TTTCCACAAGATTCAAACAAAAA	138	14	5	0.7	40	6	44	4
Chr2-9298741	2	(TC)7	GGTGAATCACGGCACTTTTT	GAAAACAAAAATGGGCCAAA	191	13	6	0.77	46	5	50	2
Chr2-9306446	2	(T)12	TGACTGTTGGTTAAAGCATTTTT	ATTACACCAGGGGGCTATGA	109	15	7	0.83	16	4	42	3
Chr2-9324707	2	(AT)13	CATTACAAAACATAAAATGAACGC	CCTTCAGGTACAAGATGCGG	143	11	7	0.81	56	3	48	3
Chr2-9342022	2	(T)14	GGTGCTCAATAGCTCAAGCA	CATCACCCAACATAAACGGA	160	12	5	0.68	49	6	44	2
Chr2-9354574	2	(A)11g(A)14	TCTTAACCTCGCCAACATTT	TAAAAGGGGCCTCAGAGATG	102	15	6	0.76	53	6	56	3
Chr2-9387398	2	(GA)13	GTTTCCTTGAAACCGGGAAT	CGCATTAGCATCTCGCAAT	93	14	11	0.89	54	3	60	2
Chr2-9394032	2	(A)12	ATCAATGCAGCTTTCCTCCA	TTCAATTCTATTCTTGCACCCA	180	10	7	0.84	42	2	46	2
Chr2-9422594	2	(T)12	TTTTACTTGTCTTCCTTCCAAAAA	CCCTTTCCAATGAAAATAGTGT	103	15	5	0.73	42	5	39	5
Chr2-9447227	2	(A)10cgagaaaaaaatttcta(TC)6	TTAGACGAATTTTTAGCCCCA	TTTAGGGGCCGTCTCTTTTT	192	11	6	0.81	70	3	73	2
Chr2-9471628	2	(T)11	ATCCGGAGGAATGGACTAGG	TGGCAACCTAACCTTCCAAT	154	15	4	0.74	44	5	41	4
Chr2-9508580	2	(GA)15	TATTTACCCCGAGGCACAAG	TTTGAGAGGTGAGAGGTGTAAGTG	159	13	7	0.83	44	3	58	3
Chr2-9518490	2	(T)18	GAAATCGAACTCGGCTCAAG	TGGCACCTAATGACGTAGCAT	139	13	9	0.86	50	3	46	2
Chr2-9560603	2	(T)24	GCTAGGTTGTGCAACTGGCT	TGTGTGATGTTCTTCATGGCT	94	15	8	0.84	54	4	45	3
Chr2-9567392	2	(TTTA)6	GAAGATAACGGTGGGCTCAG	CCCTCCCCAAATTTTTGATT	210	15	4	0.68	46	6	54	5
Chr2-9575655	2	(TAA)7	GGCTCGCAAGCCTATAAATG	ATTTGGGTTGTTTTTCAATCA	175	12	7	0.82	54	3	51	3
Chr2-9591952	2	(A)10	CCAACGGTCTAAACACCCAA	TTCTTCTTCTTCCTCTTCTTCCTC	166	13	5	0.72	43	5	40	4
Chr2-9592241	2	(T)10	GGGGAAAAAGCATTAGCTTCA	GGAGGGGAGAATCAGGAGAT	105	15	6	0.75	36	5	40	5
Chr2-9594622	2	(T)17	GGGGTCAATTGTAATTCGTGA	CCCCATCTATCCTTTTGGGT	188	14	9	0.87	46	3	42	2
Chr2-9609348	2	(A)13	TGCATCTTTCTCTATCGTCCTTT	ACGTGGTCCCAGACTTTCAG	205	10	6	0.76	43	4	40	2
Chr2-9672211	2	(T)15	AGCCGGAGTTGTAACTGCTT	TGAGGAAGCTTTGAGAATTGG	94	12	5	0.79	41	3	45	3
Chr2-9677516	2	(GAAG)5	AGAGCCATGGAAAAGCTGAA	ACAGCCAAGACTGTCCCATC	159	14	5	0.65	46	7	54	4
Chr2-9870808	2	(TC)6tt(TC)9tatcct(TA)11	ACTGCGAATTGCATCCTCAT	AGGAGAGAACCAGCTACAGCA	213	12	7	0.83	82	3	79	2
Chr2-9995960	2	(T)10	TTTGGGTGCATTTTCTCTCA	CATTTGAGTCATTTTGTGATCTTG	146	12	7	0.81	49	4	39	2
Chr2-10029164	2	(G)32	TTTTATTTGCGGTGCGTTG	AAAGGAGGAAATAATGGGAGG	138	10	6	0.8	47	3	50	2
Chr2-10107466	2	(AGA)10	TTCCCCTAGCTCATTGACAGA	GCGACAACGATGACTATTTTTG	117	12	4	0.51	48	8	60	2
Chr2-10274591	2	(A)11	CTCCCCGTCATCCAACTCTA	GCAAATATCAATCGTGGCCT	168	15	5	0.77	40	4	43	4
Chr2-10276877	2	(ATA)15	GCATGGAGGATTTGATTTCC	TGTGCATGCAGAACTCAGAAG	188	14	7	0.79	48	5	84	3
Chr2-10315311	2	(TTA)16	TGCTTTTATTATTTGCATTTTGCT	TGCAGATTACTAACAAAAGATTGC	207	14	9	0.87	69	3	63	2
Chr2-10315922	2	(ATA)11	GTGCGTGGAGGATTTGATTT	GGGCATGCAGAACTCAGAAG	180	15	7	0.73	66	7	63	2
Chr2-10340707	2	(G)11(GA)32*	GTCATGCCACTCCAGAATATC	CTGTGGTGGCTGAGGAATTT	166	10	9	0.88	45	2	73	1
Chr2-10342158	2	(AT)43	TGTGAAGCACAAATTAAGCATGA	ACGTGATTGATTGAACCCCT	235	11	7	0.79	44	4	50	2
Chr2-10649700	2	(A)13	TTTTTGCGCATTTGAATATTAGT	TGGACCTGACCAAATATAGCA	99	14	4	0.72	39	5	42	4
Chr2-10835978	2	(A)18	TCTGTTCACTGTGCCGATTC	AAGCCATGAAGCCATACATT	169	10	6	0.76	56	4	48	2
Chr2-10903950	2	(TTG)7	TAACATGGCACGATGGAGAA	ACGATGAGGCGAAGTCTGAA	176	15	3	0.55	48	9	51	4
Chr2-10905225	2	(AT)22	GAACCATCTTGGCCTTTCAG	AGAAAGAATGCAAGCCGAGT	163	10	7	0.82	48	3	52	2
Chr2-10913608	2	(T)11	GGCCATATCTTCGAGTTGCT	CCGAATCAAACGAAGCCTAA	181	11	4	0.55	40	7	46	2
Chr2-10950368	2	(TA)7	TGCTTTGGTCCATTGCACTAT	GGGGTTGGGTTAATGGCTAA	144	11	7	0.74	44	5	57	1
Chr2-10951848	2	(A)10	TCTTCATTGGATCATCATGGA	CAGGACGCAACAATGAACAC	91	15	4	0.58	38	9	42	3
Chr2-10962444	2	(A)13	TGCAGTAAAAGTTTGCTAAAAATG	GCCATTGCCCTAAAAAGTTG	151	14	6	0.8	40	4	46	3
Chr2-11014281	2	(A)12	AAAATCGCATCAAATAAACATAAA	GAAGGATTTCGTGGCAATGT	119	11	7	0.83	41	3	47	2
Chr2-11114046	2	(TC)10	AACCAGTCGTCGACCTCCTA	TTTGCGAGGAAAAAGCATCT	153	15	5	0.7	42	6	46	5
Chr2-11183561	2	(T)10	CATATTTTCCCATTATTTGGATG	AATGGATGGACATGGGTGTT	89	10	5	0.76	43	3	40	3
Chr2-11186262	2	(CTCG)6	AGTAGATGGACGGCTGGATG	GAGAGGGAGAGGGAGACTGG	144	15	5	0.76	54	5	42	4
Chr2-11197844	2	(AT)10	TGGCTTGGAATTTTTCTTTAGG	GCAAAAATTATGTGGAACAAGAGA	141	10	8	0.84	42	3	54	1
Chr2-11207467	2	(A)17	GGGTAGGGCTTAGGGAAAGA	TTTAAGAATCCAATCAAGGCAA	89	11	8	0.86	45	2	51	2
Chr2-11366742	2	(T)10	AGGGAGCGGGTATGAGATTT	TAGACCTGGGGTGAGTGTTT	91	13	7	0.8	39	4	43	3
Chr2-11386415	2	(TC)7cacctcttct(TA)23	TCTTAGCAGAAGCGTGACAAA	TTCGGTCTGAACAGATGCAG	231	13	8	0.82	66	4	70	3
Chr2-11386929	2	(CT)9(CA)9	AGCCATCATATAAACCGAAGC	GCCTTACTGTGGCACTCCAT	183	14	9	0.85	63	4	67	2
Chr2-11422885	2	(T)16	TTCGGAACAATTAAACTGCTGA	CCTGATGGCATGAGAAATACAG	99	15	4	0.58	42	9	47	3
Chr2-11444583	2	(GA)29	AAGTTGATATTGCAACCAAAACC	CTGCACACATTCGTCCACTC	150	11	9	0.88	64	2	74	2
Chr2-11444809	2	(TTA)13	CACAAGTTGAGAATGCACGC	AAAAGCAAGGTAAAGTCTATTGGG	157	14	8	0.86	54	3	70	2
Chr2-11449699	2	(TAA)13	CAGACCCACAGTCCCTAAGC	TATAGGCCTGGAACCACGAG	180	14	7	0.74	51	6	57	3
Chr2-11451447	2	(T)19	TTGGATTGATTGGGTTGGTT	TCTGCAAGGCCAGTCTGTAA	191	13	6	0.79	52	4	49	3
Chr2-11456942	2	(ATT)16	ATCCTCTCGCTTATCCTCCA	TTCTTTTAAACAATGAGGCAATGA	134	15	10	0.84	57	5	54	2
Chr2-11486780	2	(T)12	CTTACGAAGGGTTGTGTTGG	TAGATGCTCCAAATGCTCCC	83	15	5	0.76	44	5	41	4
Chr2-11539638	2	(A)12	CTGATGCATGACAGGAAAAA	TTCCTCGCTCTGAAACTCTAATG	134	15	3	0.5	42	10	46	3
Chr2-11541295	2	(A)17	TACATATCTGCGAAGCGTGC	CCCCTTGACCCCTATTTGTT	168	13	9	0.84	42	4	46	2
Chr2-11541986	2	(A)11	TTGCAGAATGTTTGGATTTCA	TTTTTCGCACATTCCAACCT	147	15	4	0.58	39	9	43	3
Chr2-11694436	2	(T)21	TTGGTGAATAGATGCGCAAG	TCTGCACAATGTAACGGCTC	119	15	7	0.76	51	6	45	3
Chr2-11727406	2	(T)11	CGTGCGATTGTTCCTACTGA	GCAGTTGCTTGTCTCCTCCT	94	15	4	0.58	46	9	42	3
Chr2-12135424	2	(AG)8	TTCTTGCCTCCCTACTTGGA	CCTCCCCTAACCGTGAGTTC	100	14	5	0.62	46	8	60	2
Chr2-12152041	2	(TA)30	GCCCTGACCACTCTCAAATC	TTGTTTTAAATTCCAACTACGTGC	195	10	7	0.82	52	3	44	2
Chr2-12267715	2	(AAG)15	GAGGGGGAGGAAAAAGAAGA	CCTCTCCCTTTGTAAGGCAA	159	14	6	0.71	57	6	60	4
Chr2-12361271	2	(AAG)6	GGAAGAAGGAATCAAAAGGAGA	CTACCCTAGCCTTCGGCAAC	98	15	3	0.56	48	9	45	3
Chr2-12402295	2	(CTT)6	AATCTGCGGATTTTCTTGGA	CGAGAAGAAGGGTGGAAAGA	100	15	4	0.66	48	6	42	6
Chr2-12599966	2	(T)11	TTTACCCGATGTACTTTTGATTTT	TGACTCAATCCCTCAAGCAA	104	15	5	0.77	40	4	43	4
Chr2-12626049	2	(A)13	TCCCTCCATCCTTTTTAACC	TCAAGGTTCAGAATTAGTTTGCT	128	15	6	0.79	43	5	40	3
Chr2-12685821	2	(A)17	CGGACAGTGTGGATTAAGCA	GACATTTTGTTGATTTGGAGCA	130	15	7	0.78	39	5	45	4
Chr2-12703809	2	(T)20	ATGGGTAAGCCAACCCTTCT	CCTATGTTTCAGGCCAAACC	117	15	8	0.82	44	5	40	2
Chr2-12732690	2	(A)22	TTGCCTCTTGCAGTAGAAAGC	CAATGCAATGGTGGTACTGC	124	15	7	0.78	44	5	47	4
[truncated: 8,372 more rows]
