# Supplementary material for: Genome-Wide Discovery of SSR Markers Based on Whole-Genome Resequencing Data of Dendrobium officinale
Source: Plants (Basel). 2025 Nov 25;14(23):3589. doi: 10.3390/plants14233589 (PMC12693954; doi:10.3390/plants14233589)
Supplement: Supplementary file 1 [file plants-14-03589-s001.zip › Table S8.xlsx]

## Sheet: Sheet1
Table S8. Information on 45 Dendrobium officinale germplasm accessions for PCR validation
No.	Accession number	Collection region
1	AH01	Anhui Province, Huangshan City
2	FJ01	Fujian Province, Nanping City, Pucheng County
3	FJ02	Fujian Province, Sanming City, Taining County
4	FJ03	Fujian Province, Nanping City, Wuyishan City
5	GD01	Guangdong Province, Heyuan City
6	GD02	Guangdong Province, Shaoguan City, Renhua County
7	GX01	Guangxi Zhuang Autonomous Region, Yulin City, Rong County
8	HN01	Hunan Province, Yueyang City, Pingjiang County
9	JX01	Jiangxi Province, Shangrao City, Guangfeng District
10	JX02	Jiangxi Province, Longnan City, Xiaowudangshan
11	SC01	Sichuan Province, Ya’an City, Hanyuan County
12	ZJ01	Zhejiang Province, Lishui City, Liandu District
13	ZJ02	Zhejiang Province, Taizhou City, Xianju County
14	JX03	Jiangxi Province, Ganzhou City, Xingguo County
15	ZJ03	Zhejiang Province, Taizhou City, Xianju County
16	GD03	Guangdong Province, Shaoguan City, Renhua County
17	JX04	Jiangxi Province, Ganzhou City, Xingguo County
18	FJ04	Fujian Province, Nanping City, Wuyishan City
19	JX05	Jiangxi Province, Longnan City, Xiaowudangshan
20	FJ05	Fujian Province, Sanming City, Taining County
21	JX06	Jiangxi Province, Shangrao City, Guangfeng District
22	ZJ04	Zhejiang Province, Lishui City
23	ZJ05	Zhejiang Province, Taizhou City, Xianju County
24	GD04	Guangdong Province, Shaoguan City, Renhua County
25	FJ06	Fujian Province, Nanping City, Wuyishan City
26	JX07	Jiangxi Province, Ganzhou City, Xingguo County
27	FJ07	Fujian Province, Nanping City, Pucheng County
28	GD05	Guangdong Province, Shaoguan City, Renhua County
29	JX08	Jiangxi Province, Longnan City, Xiaowudangshan
30	GD06	Guangdong Province, Shaoguan City, Renhua County
31	GD07	Guangdong Province, Shaoguan City, Renhua County
32	ZJ06	Zhejiang Province, Lishui City
33	FJ08	Fujian Province, Nanping City, Wuyishan City
34	ZJ07	Zhejiang Province, Quzhou City, Jiangshan City
35	ZJ08	Zhejiang Province, Taizhou City, Xianju County
36	JX09	Jiangxi Province, Longnan City, Xiaowudangshan
37	JX10	Jiangxi Province, Shangrao City, Guangfeng District
38	FJ09	Fujian Province, Sanming City, Taining County
39	ZJ09	Zhejiang Province, Taizhou City, Xianju County
40	FJ10	Fujian Province, Nanping City, Wuyishan City
41	ZJ10	Zhejiang Province, Lishui City
42	JX11	Jiangxi Province, Ganzhou City, Xingguo County
43	AH02	Anhui Province, Huangshan City, Huizhou District
44	FJ11	Fujian Province, Nanping City, Jianyang District
45	HN02	Hunan Province, Hengyang City, Pingjiang County
